# Supplementary material for: Extraction Methods for Brain Biopsy NMR Metabolomics: Balancing Metabolite Stability and Protein Precipitation
Source: Metabolites. 2024 Nov 10;14(11):609. doi: 10.3390/metabo14110609 (PMC11596573; doi:10.3390/metabo14110609)
Supplement: Supplementary file 1 [file metabolites-14-00609-s001.zip]

Archive with 2 entries (2 files):
- Merged SI Figures.pdf
- SI Table.xlsx
