# Supplementary material for: Extraction Methods for Brain Biopsy NMR Metabolomics: Balancing Metabolite Stability and Protein Precipitation
Source: Metabolites. 2024 Nov 10;14(11):609. doi: 10.3390/metabo14110609 (PMC11596573; doi:10.3390/metabo14110609)
Supplement: Supplementary file 1 [file metabolites-14-00609-s001.zip › SI Table.xlsx]

## Sheet: MeCN50
50% MeCN	assignment	absolute integral value (mean ± se)									one-way ANOVA
spectral bin (ppm)		delay (hour)									anova p	multiple comparisons (p value adjusted by FDR)
		0	1	2	3	4	5	6	7	8		0v1	0v2	0v3	0v4	0v5	0v6	0v7	0v8
[0.01, 0.01]	TSP	3770833 ± 40962	3769467 ± 11503	3819133 ± 4547	3779833 ± 16598	3799933 ± 12154	3776700 ± 8249	3771000 ± 10269	3752067 ± 17199	3767900 ± 7448	0.21246	0.996339	0.996339	0.996339	0.996339	0.996339	0.996339	0.996339	0.996339
[0.73, 0.74]	CoA	269947 ± 10239	305703 ± 9999	280683 ± 23324	288250 ± 13708	289927 ± 23476	283083 ± 17686	276500 ± 20605	283873 ± 8131	274337 ± 17521	0.116774	0.493071	0.718459	0.493071	0.672707	0.659155	0.768693	0.493071	0.768693
[0.95, 0.98]	leucine	960587 ± 50903	1011667 ± 45723	982350 ± 55308	1006747 ± 55377	995510 ± 61008	993217 ± 52400	1000620 ± 65352	1003430 ± 50550	997080 ± 67627	0.0156737	0.0826187	0.172884	0.0826187	0.174792	0.0826187	0.174792	0.134205	0.195284
[0.99, 1.00]	valine	680357 ± 36775	739660 ± 38846	699983 ± 33698	720023 ± 37494	714920 ± 51441	706180 ± 31754	692317 ± 39817	708297 ± 33294	696647 ± 35286	0.00095855	0.0330848	0.207902	0.152998	0.207902	0.152998	0.240299	0.189705	0.152998
[1.01, 1.02]	isoleucine	424653 ± 18840	462480 ± 25810	452820 ± 31582	453880 ± 25482	467200 ± 35883	458513 ± 21768	445563 ± 22338	442610 ± 26987	439477 ± 32866	0.0314974	0.165587	0.260141	0.260141	0.260141	0.165587	0.260141	0.260141	0.411594
[1.32, 1.37]	lactate	34160667 ± 355394	34092000 ± 429235	34208667 ± 461136	34197667 ± 502900	34190667 ± 406652	34184000 ± 474478	34215000 ± 397642	34104000 ± 445571	34274000 ± 301478	0.804217	0.862857	0.862857	0.862857	0.862857	0.862857	0.862857	0.862857	0.862857
[1.47, 1.50]	alanine	3489367 ± 106641	3490133 ± 112361	3504367 ± 116678	3498900 ± 112531	3497833 ± 106137	3489467 ± 102731	3471200 ± 80777	3483700 ± 96850	3492567 ± 102953	0.859024	0.994805	0.994805	0.994805	0.994805	0.994805	0.994805	0.994805	0.994805
[1.88, 1.91]	GABA	5386400 ± 179633	5703967 ± 122456	5614767 ± 108071	5634867 ± 55446	5654300 ± 162370	5601233 ± 56504	5486167 ± 107333	5585300 ± 38345	5461767 ± 197913	0.17387	0.285991	0.479253	0.479253	0.479253	0.479253	0.667717	0.479253	0.725602
[1.91, 1.92]	acetate	2278667 ± 36633	2513500 ± 56634	2735600 ± 89259	2920067 ± 111440	3118767 ± 155142	3294900 ± 155252	3454933 ± 170988	3637933 ± 195677	3810600 ± 225054	1.00347e-09	0.0388342	0.0388342	0.0388342	0.0388342	0.0388342	0.0388342	0.0388342	0.0388342
[1.92, 1.93]	GABA	1017727 ± 34456	1058967 ± 29007	1023413 ± 31756	1045147 ± 31468	1055767 ± 17478	1056700 ± 30037	1079667 ± 43881	1084167 ± 23420	1077900 ± 28806	0.000438335	0.0765513	0.369076	0.11832	0.197085	0.0765513	0.0765513	0.0765513	0.0765513
[2.01, 2.03]	NAA	14738667 ± 197081	14659000 ± 149320	14359667 ± 142556	13889667 ± 189992	13515667 ± 187724	13091333 ± 276753	12516667 ± 286721	12272667 ± 327653	11873667 ± 357238	9.43283e-12	0.542249	0.097148	0.0131276	0.0131276	0.00667579	0.00667579	0.00667579	0.00667579
[2.03, 2.09]	glutamate	2001867 ± 139223	2096400 ± 60750	2073000 ± 45528	2142000 ± 42767	2136667 ± 12649	2135033 ± 33397	2174800 ± 52704	2138133 ± 18065	2085467 ± 12378	0.250774	0.563489	0.577694	0.563489	0.563489	0.563489	0.563489	0.563489	0.577694
[2.03, 2.04]	glutamate	17115300 ± 530106	17103583 ± 435452	16867260 ± 454281	16953890 ± 422123	16924923 ± 371268	16907133 ± 385176	16961893 ± 397692	16924387 ± 332821	16852250 ± 375674	0.119712	0.91628	0.49881	0.49881	0.49881	0.49881	0.49881	0.49881	0.49881
[2.04, 2.05]	glutamate	2783367 ± 115029	2993567 ± 90529	2997233 ± 82629	3070133 ± 66546	3070933 ± 79733	3082067 ± 67958	3089467 ± 78816	3113333 ± 69759	3089333 ± 99660	9.88258e-08	0.0386986	0.0375482	0.0375482	0.036992	0.0375482	0.036992	0.036992	0.0290257
[2.05, 2.06]	glutamate	4073533 ± 56259	4273867 ± 81006	4314367 ± 86704	4353367 ± 72209	4362267 ± 78548	4360167 ± 72576	4342767 ± 79130	4361700 ± 81661	4348800 ± 99877	4.10069e-10	0.0178492	0.0178492	0.0128802	0.0128802	0.0128802	0.0128802	0.0128802	0.0242572
[2.06, 2.07]	glutamate	3939033 ± 91930	4071567 ± 94376	4150933 ± 91619	4175900 ± 92841	4197967 ± 81250	4195300 ± 83693	4195000 ± 78621	4183533 ± 73143	4202833 ± 75802	1.20297e-10	0.00251889	0.0054933	0.00251889	0.00464402	0.0054933	0.00538741	0.00809961	0.0054933
[2.07, 2.08]	glutamate	3157700 ± 93887	2852900 ± 89776	2702533 ± 112105	2651300 ± 106579	2621467 ± 78877	2618767 ± 89895	2631633 ± 86147	2612467 ± 67379	2619733 ± 61440	2.2452e-11	0.012221	0.00900302	0.00657944	0.00635112	0.00236187	0.00236187	0.00635112	0.0074699
[2.08, 2.09]	glutamate	1159800 ± 40418	815283 ± 42067	629193 ± 59048	561190 ± 53172	535623 ± 47698	515800 ± 44241	528227 ± 37067	515220 ± 29986	506083 ± 34084	1.02762e-14	0.00760969	0.00760969	0.00644098	0.00446987	0.0035004	0.00266298	0.00330576	0.00266298
[2.10, 2.19]	glutamate / glutamine	28448333 ± 446153	28288000 ± 454819	28266000 ± 464465	28175667 ± 469376	28157333 ± 368929	28184333 ± 450045	28178667 ± 408259	28105000 ± 379176	28189000 ± 367987	0.0058119	0.0278962	0.0660272	0.0732595	0.0813443	0.0660272	0.0732595	0.0732595	0.0813443
[2.23, 2.24]	acetone	347530 ± 10646	347767 ± 9681	347227 ± 14073	351007 ± 13958	339733 ± 11865	344267 ± 11521	342120 ± 14326	341810 ± 7191	339883 ± 10786	0.174077	0.972801	0.972801	0.700135	0.283358	0.700135	0.700135	0.700135	0.604893
[2.28, 2.31]	GABA	5962600 ± 106460	6109667 ± 99735	6092567 ± 83005	6101100 ± 73388	6093733 ± 90737	6069767 ± 60227	6002967 ± 67583	6036033 ± 64213	5994200 ± 104216	0.0389066	0.3576	0.40143	0.40143	0.40143	0.40143	0.609574	0.40143	0.746878
[2.31, 2.40]	glutamate	24626333 ± 452208	24580000 ± 458879	24522667 ± 462165	24549667 ± 451203	24545667 ± 402019	24534333 ± 430823	24576333 ± 405609	24547333 ± 377528	24564333 ± 394316	0.756106	0.159118	0.18282	0.0110169	0.420181	0.299259	0.470929	0.470929	0.470929
[2.40, 2.41]	succinate	1820933 ± 18328	1799000 ± 25050	1833233 ± 21161	1812467 ± 26185	1817467 ± 12909	1822967 ± 28114	1825533 ± 10437	1827300 ± 24000	1833700 ± 5348	0.415881	0.940944	0.940944	0.940944	0.940944	0.940944	0.940944	0.940944	0.940944
[2.42, 2.48]	glutamine	10138297 ± 116272	10126990 ± 97013	10190330 ± 122267	10127297 ± 137108	10113210 ± 98258	10118427 ± 115268	10058740 ± 101053	10032240 ± 102169	10035223 ± 97688	0.000153682	0.775124	0.11245	0.775124	0.489286	0.489286	0.11245	0.11245	0.11245
[2.48, 2.52]	NAA	6280167 ± 25329	6040600 ± 43394	6002467 ± 69157	5822733 ± 103984	5677933 ± 106750	5548033 ± 112052	5421433 ± 135875	5257200 ± 164931	5187767 ± 178381	1.22485e-07	0.0523231	0.0768148	0.0639859	0.0552175	0.0523231	0.0523231	0.0523231	0.0523231
[2.52, 2.55]	GSSG	2344527 ± 37631	2305330 ± 37021	2363040 ± 58591	2358620 ± 51810	2383583 ± 79740	2380263 ± 47966	2426793 ± 52428	2415160 ± 70272	2460087 ± 58853	0.0223288	0.671953	0.800971	0.800971	0.743204	0.743204	0.671953	0.743204	0.373476
[2.55, 2.58]	GSH	2615257 ± 258967	2465523 ± 226239	2438113 ± 189355	2422583 ± 192225	2394003 ± 138237	2393703 ± 173947	2418950 ± 145609	2356487 ± 158104	2391687 ± 112289	0.0707729	0.266939	0.266939	0.266939	0.266939	0.266939	0.266939	0.266939	0.266939
[2.65, 2.67]	aspartate-2-d1	1316033 ± 25627	1602133 ± 30024	1711600 ± 44830	1769200 ± 51465	1817367 ± 69396	1873367 ± 61732	1903500 ± 68458	1966733 ± 77819	2000467 ± 93729	2.49653e-11	0.0083411	0.0083411	0.0083411	0.00862395	0.0083411	0.00848549	0.00849861	0.00975593
[2.67, 2.68]	aspartate	596747 ± 25654	456220 ± 24536	392133 ± 23423	403000 ± 17502	396477 ± 33811	405817 ± 30670	398080 ± 34043	404740 ± 36706	399967 ± 45608	5.11369e-06	0.0656949	0.0656949	0.0656949	0.0656949	0.0656949	0.0656949	0.0656949	0.0656949
[2.68, 2.68]	NAA/aspartate-2-d1	1865800 ± 34003	1954333 ± 26121	1956567 ± 11894	1915800 ± 20545	1885700 ± 17302	1856167 ± 21340	1795667 ± 24777	1812067 ± 22276	1781467 ± 38183	5.33161e-06	0.283052	0.283052	0.331055	0.708181	0.708181	0.283052	0.283052	0.283052
[2.68, 2.69]	aspartate-2-d1/NAA	1251900 ± 4813	1387300 ± 10508	1469300 ± 25972	1488767 ± 35004	1529033 ± 44187	1559867 ± 37225	1579900 ± 36846	1621700 ± 44228	1658133 ± 52177	4.71157e-10	0.0199674	0.0199674	0.0230968	0.0230968	0.0199674	0.0199674	0.0199674	0.0199674
[2.69, 2.69]	NAA/aspartate-2-d1	1955200 ± 33194	2015567 ± 27337	2065833 ± 22228	2043200 ± 30797	2023500 ± 19577	2018700 ± 22038	2003300 ± 4219	1959433 ± 15701	1967467 ± 16385	0.0262928	0.356024	0.435633	0.435633	0.435633	0.435633	0.435633	0.93784	0.897885
[2.69, 2.70]	aspartate	723110 ± 33988	448603 ± 25577	379173 ± 33737	375933 ± 26582	372160 ± 20069	384360 ± 32377	405470 ± 25172	389173 ± 24456	383630 ± 23766	9.02182e-14	0.0047255	0.0047255	0.0047255	0.0047255	0.0047255	0.0047255	0.0047255	0.0047255
[2.70, 2.72]	NAA	3070500 ± 44397	2920800 ± 37522	2867100 ± 27581	2776267 ± 35278	2702100 ± 45585	2643367 ± 45954	2594633 ± 52531	2500133 ± 60878	2488800 ± 68227	7.68155e-08	0.0374685	0.0374685	0.0374685	0.0457847	0.0374685	0.0374685	0.0374685	0.0374685
[2.79, 2.80]	aspartate-2-d1	907400 ± 22544	1473100 ± 19884	1665200 ± 29201	1742933 ± 47246	1823100 ± 64546	1875067 ± 62625	1921400 ± 62540	2019233 ± 78916	2071067 ± 94937	2.57726e-12	0.00619244	0.00619244	0.00619244	0.00619244	0.00619244	0.00619244	0.00619244	0.00620854
[2.80, 2.81]	aspartate	494943 ± 15396	299067 ± 28352	266467 ± 20283	268053 ± 26391	279250 ± 20728	289693 ± 29336	298950 ± 29550	300803 ± 25285	301253 ± 29721	1.74834e-10	0.0202525	0.0178254	0.0178254	0.0178254	0.0178254	0.0178254	0.0178254	0.0221775
[2.81, 2.81]	aspartate	510953 ± 16377	253010 ± 31638	192487 ± 25189	194873 ± 22339	198460 ± 21834	198063 ± 29220	207520 ± 34864	212193 ± 34069	203410 ± 29775	1.95536e-11	0.0188486	0.0115838	0.0115838	0.0115838	0.0115838	0.0115838	0.0115838	0.0115838
[2.82, 2.83]	aspartate-2-d1	640120 ± 17282	1024930 ± 17745	1149467 ± 23383	1206033 ± 35144	1252100 ± 42387	1301900 ± 43990	1333800 ± 46315	1390533 ± 54876	1446167 ± 68532	6.34413e-13	0.00549461	0.00397847	0.00397847	0.00397847	0.00397847	0.00397847	0.00403364	0.00516664
[2.83, 2.83]	aspartate	367017 ± 12677	236673 ± 17662	208857 ± 18463	213747 ± 17279	216190 ± 14542	228457 ± 19523	230850 ± 22061	236533 ± 20127	241140 ± 18764	5.58508e-09	0.031039	0.031039	0.031039	0.031039	0.031039	0.031039	0.031039	0.031039
[2.83, 2.84]	aspartate	472953 ± 13768	283713 ± 16738	242797 ± 27233	240220 ± 21368	238547 ± 21754	236130 ± 24454	255633 ± 25550	251887 ± 23760	253713 ± 20184	1.66617e-12	0.00690586	0.00659166	0.00659166	0.00659166	0.00659166	0.00659166	0.00659166	0.00659166
[2.91, 2.97]	GSH	2950157 ± 337474	3094873 ± 340765	2920620 ± 373383	2918240 ± 314150	2841800 ± 395217	2756613 ± 276001	2637387 ± 315336	2721623 ± 268258	2544820 ± 333048	0.000514316	0.28581	0.831433	0.831433	0.660345	0.487862	0.28581	0.487862	0.128381
[2.97, 3.00]	GSSG	1643387 ± 111618	1857693 ± 85357	1795773 ± 33638	1814413 ± 49695	1832453 ± 19221	1817977 ± 54583	1766553 ± 20094	1797927 ± 34203	1741553 ± 47903	0.0896885	0.119564	0.332538	0.332538	0.332538	0.332538	0.355831	0.332538	0.481669
[3.00, 3.03]	GABA	6336367 ± 290515	6750233 ± 179639	6624133 ± 128824	6637333 ± 81457	6649533 ± 143967	6619967 ± 77839	6455067 ± 130161	6576100 ± 39768	6400400 ± 223110	0.186913	0.528446	0.589588	0.589588	0.589588	0.589588	0.702037	0.589588	0.824642
[3.03, 3.06]	creatine	21480000 ± 158371	21264667 ± 213818	21355333 ± 225574	21377333 ± 270174	21343667 ± 172824	21347667 ± 240451	21385333 ± 171872	21333000 ± 252963	21422000 ± 101533	0.839473	0.626713	0.626713	0.626713	0.626713	0.626713	0.626713	0.626713	0.758024
[3.19, 3.20]	acylcarnitine	554443 ± 33857	660073 ± 30896	636270 ± 38195	640740 ± 26561	639710 ± 55201	627793 ± 18133	590403 ± 42259	623357 ± 32061	585227 ± 59487	0.0617881	0.154169	0.374445	0.374445	0.375999	0.374445	0.550347	0.375999	0.627753
[3.20, 3.21]	choline	1014353 ± 84682	1133333 ± 53684	1101567 ± 38994	1117667 ± 24745	1101967 ± 48171	1091867 ± 31089	1052703 ± 36733	1086800 ± 16728	1032240 ± 72780	0.212806	0.51366	0.544013	0.544013	0.544013	0.544013	0.727744	0.544013	0.844984
[3.21, 3.22]	unassigned	981460 ± 79515	1109133 ± 54341	1068533 ± 29910	1076000 ± 16173	1071570 ± 48057	1071167 ± 17608	1023513 ± 38585	1051633 ± 9924	997800 ± 64776	0.255625	0.308264	0.568674	0.568674	0.667737	0.568674	0.694043	0.667737	0.849317
[3.22, 3.23]	phosphocholine	6415500 ± 234251	6660633 ± 164994	6685200 ± 123584	6654633 ± 138791	6648967 ± 162793	6609833 ± 128738	6480900 ± 119637	6550167 ± 100152	6517133 ± 199161	0.163752	0.583796	0.583796	0.583796	0.64717	0.583796	0.724923	0.656997	0.724923
[3.23, 3.24]	glycerolphosphocholine	10654667 ± 109879	10708667 ± 145997	10774667 ± 164449	10827667 ± 173234	10867333 ± 173340	10883667 ± 189746	10923333 ± 177021	10917000 ± 199523	10917333 ± 158266	0.00392977	0.399877	0.222415	0.194614	0.194614	0.194614	0.194614	0.194614	0.194614
[3.25, 3.26]	taurine	3846300 ± 92334	3944833 ± 70714	3901367 ± 64548	3915100 ± 53750	3903733 ± 62368	3919767 ± 39284	3864067 ± 57513	3910967 ± 27463	3908367 ± 97176	0.618413	0.648301	0.648301	0.648301	0.648301	0.648301	0.800852	0.648301	0.648301
[3.26, 3.27]	taurine/myo-inositol	6663933 ± 81359	6672833 ± 58954	6789600 ± 70734	6713300 ± 105079	6724267 ± 89141	6706933 ± 77856	6645967 ± 46727	6666467 ± 81116	6699300 ± 76086	0.240033	0.978207	0.978207	0.978207	0.978207	0.978207	0.978207	0.978207	0.978207
[3.27, 3.27]	myo-inositol/taurine	1428267 ± 36413	1390467 ± 24363	1392100 ± 24451	1401267 ± 26572	1406500 ± 22694	1414867 ± 21266	1430200 ± 20150	1404967 ± 14828	1418367 ± 6367	0.650806	0.710664	0.912757	0.912757	0.912757	0.912757	0.942255	0.912757	0.942255
[3.27, 3.28]	taurine	4701833 ± 64602	4596200 ± 50236	4616233 ± 60773	4617067 ± 66070	4626033 ± 43102	4641267 ± 65329	4683233 ± 49673	4649267 ± 68910	4674233 ± 24254	0.322701	0.358895	0.447753	0.447753	0.684618	0.618336	0.774554	0.684618	0.774554
[3.28, 3.30]	myo-inositol	4287833 ± 100605	4102933 ± 62562	4135000 ± 49856	4144933 ± 56735	4125933 ± 70207	4170933 ± 67125	4241200 ± 51046	4191567 ± 73504	4276600 ± 40745	0.241037	0.597693	0.654562	0.654562	0.691826	0.654562	0.818788	0.698152	0.943367
[3.30, 3.33]	GSSG	1630260 ± 94998	1463203 ± 107269	1557253 ± 146953	1561313 ± 128432	1562250 ± 186646	1619527 ± 105248	1709260 ± 129840	1645320 ± 122133	1747977 ± 145148	0.0037073	0.287784	0.761908	0.761908	0.783308	0.874209	0.761908	0.874209	0.706627
[3.35, 3.35]	scyllo-inositol	388020 ± 1252	383417 ± 5180	389397 ± 3922	386127 ± 4312	386657 ± 4211	389313 ± 5102	387910 ± 2609	383173 ± 9416	385393 ± 1903	0.957614	0.978152	0.978152	0.978152	0.978152	0.978152	0.978831	0.978152	0.978152
[3.36, 3.36]	MeOH	219330 ± 8751	216687 ± 11608	219537 ± 7479	220173 ± 8915	214943 ± 10743	217590 ± 4550	217367 ± 15044	209390 ± 12782	216397 ± 13571	0.814021	0.935447	0.94427	0.935447	0.935447	0.935447	0.935447	0.935447	0.935447
[3.40, 3.44]	taurine	14984000 ± 121583	14938333 ± 151668	15048333 ± 170970	15031333 ± 214084	15046000 ± 160780	15024667 ± 178668	15009667 ± 138012	14990000 ± 174666	15061000 ± 122098	0.388534	0.732471	0.732471	0.780895	0.732471	0.780895	0.732471	0.920879	0.563546
[3.52, 3.54]	myo-inositol	4622200 ± 98794	4697733 ± 53940	4736867 ± 49333	4704333 ± 76476	4721467 ± 76097	4701867 ± 53362	4638067 ± 43536	4656667 ± 49490	4661467 ± 77598	0.272023	0.705679	0.705679	0.705679	0.705679	0.705679	0.847497	0.845627	0.845627
[3.62, 3.63]	myo-inositol	3651500 ± 27624	3627967 ± 20540	3706933 ± 28870	3661667 ± 57449	3662167 ± 43481	3654667 ± 46242	3637600 ± 15622	3638800 ± 51251	3650700 ± 22119	0.410433	0.982375	0.982375	0.982375	0.982375	0.982375	0.982375	0.982375	0.982375
[3.73, 3.75]	ascorbic acid	3642267 ± 109032	3597767 ± 16769	3490733 ± 38517	3396600 ± 54984	3340533 ± 82454	3285067 ± 40184	3212287 ± 42580	3193797 ± 48774	3123563 ± 80475	1.88914e-05	0.687382	0.43761	0.287165	0.287165	0.225945	0.225945	0.225945	0.225945
[3.75, 3.77]	glutamate (H[αC])	1386567 ± 32098	867967 ± 43248	612920 ± 58792	511137 ± 55632	473400 ± 41516	451067 ± 33971	429493 ± 25899	416810 ± 16099	404607 ± 15547	1.78295e-13	0.0180548	0.0133234	0.0109163	0.00753364	0.00711705	0.0050087	0.0050087	0.0050087
[3.75, 3.75]	glutamate	2331900 ± 42455	1692833 ± 69131	1385133 ± 88838	1226300 ± 80691	1156900 ± 76750	1110633 ± 61336	1080400 ± 49452	1045557 ± 45272	1016360 ± 53044	1.24077e-13	0.0234884	0.0169033	0.0113939	0.0104854	0.00902865	0.00872844	0.00872844	0.00872844
[3.75, 3.76]	glutamate	6886400 ± 147886	4672917 ± 172676	3587163 ± 261564	3116960 ± 229809	2917657 ± 187316	2817307 ± 141526	2725677 ± 116109	2673597 ± 84962	2611377 ± 97402	1.44012e-13	0.0176672	0.0148151	0.0107266	0.00813782	0.00672096	0.00568649	0.00568649	0.00568649
[3.89, 3.90]	aspartate	2047223 ± 79896	1806597 ± 34700	1709503 ± 46128	1705270 ± 55417	1712727 ± 75042	1708163 ± 28830	1651983 ± 70448	1707780 ± 38672	1619780 ± 79750	2.87427e-06	0.058408	0.058408	0.0594886	0.0594886	0.058408	0.058408	0.058408	0.058408
[3.93, 3.94]	creatine	18044667 ± 162487	17979333 ± 127311	18243000 ± 182440	18120667 ± 277765	18116667 ± 188222	18092333 ± 206433	17975667 ± 127345	17978000 ± 207052	18056000 ± 121173	0.361516	0.927826	0.927826	0.927826	0.927826	0.927826	0.927826	0.927826	0.927826
[3.98, 3.99]	serine	3197533 ± 60614	3127200 ± 56657	3201833 ± 51431	3182967 ± 68553	3182233 ± 46900	3204367 ± 64428	3232300 ± 38717	3201633 ± 66989	3243700 ± 29677	0.05639	0.0523237	0.936788	0.936788	0.936788	0.936788	0.936788	0.936788	0.936788
[4.00, 4.04]	ascorbic acid	6411233 ± 141045	6072700 ± 107084	6104467 ± 95919	6003533 ± 132892	5973367 ± 58112	5978167 ± 116091	6013200 ± 74036	5897600 ± 103400	6005667 ± 10079	0.00189753	0.0845605	0.112068	0.112068	0.121555	0.112068	0.112068	0.112068	0.112068
[4.06, 4.07]	myo-inositol	5058767 ± 18961	5001367 ± 43664	5111467 ± 64714	5050767 ± 88956	5062533 ± 56691	5070300 ± 72544	5067500 ± 39182	5045333 ± 79932	5097500 ± 30373	0.283394	0.752084	0.929917	0.929917	0.929917	0.929917	0.929917	0.929917	0.752084
[4.10, 4.13]	lactate	6290767 ± 62241	6067567 ± 79550	6191600 ± 70589	6132500 ± 113552	6148700 ± 53179	6164133 ± 79497	6175500 ± 50686	6122300 ± 114073	6214567 ± 16940	0.115933	0.0476959	0.245772	0.245772	0.245772	0.245772	0.245772	0.245772	0.346929
[4.37, 4.38]	AMP	1357833 ± 8066	1316233 ± 13421	1317400 ± 9669	1291567 ± 20644	1290800 ± 14988	1283700 ± 9765	1272433 ± 11341	1259667 ± 21084	1278800 ± 7998	4.88737e-05	0.0413046	0.0690884	0.045082	0.045082	0.00468476	0.0413046	0.0413046	0.0185382
[4.38, 4.41]	NAA	4901533 ± 124917	4673200 ± 102991	4683867 ± 64954	4561067 ± 78091	4491200 ± 9819	4427300 ± 55550	4366967 ± 1443	4262067 ± 46072	4259967 ± 35039	8.82102e-06	0.0805294	0.0965448	0.0965448	0.0965448	0.0805294	0.0805294	0.0805294	0.0805294
[4.51, 4.53]	ascorbate	3377000 ± 59997	3152433 ± 46999	3184367 ± 25936	3118867 ± 69862	3075467 ± 19341	3047600 ± 41090	3054667 ± 10948	2979600 ± 46303	3021633 ± 19523	3.26002e-05	0.0485709	0.0709337	0.0853272	0.0709337	0.0555854	0.0555854	0.0555854	0.0555854
[4.55, 4.58]	GSH	605333 ± 147209	452553 ± 140711	492327 ± 115775	443660 ± 121249	430940 ± 75301	441013 ± 110474	454483 ± 81282	393453 ± 100510	447977 ± 78341	0.0137528	0.0567707	0.158736	0.158736	0.163461	0.158736	0.163461	0.158736	0.163461
[6.14, 6.15]	unassigned	380803 ± 15298	382100 ± 12186	376827 ± 7163	362860 ± 13845	368440 ± 11272	366070 ± 15183	354820 ± 11928	349113 ± 13118	353867 ± 14650	0.011558	0.738239	0.738239	0.0718163	0.718812	0.182254	0.0718163	0.0718163	0.0718808
[6.15, 6.15]	unassigned	655773 ± 9421	654497 ± 3283	670003 ± 6840	656503 ± 10217	654587 ± 11157	653930 ± 3416	636610 ± 5900	649847 ± 5846	653523 ± 8250	0.200878	0.952087	0.229511	0.952087	0.952087	0.952087	0.229511	0.952087	0.952087
[6.15, 6.16]	ATP/ADP/AMP	317960 ± 16885	307047 ± 14738	318433 ± 11606	321730 ± 19756	317903 ± 4819	335140 ± 7001	325587 ± 3119	328243 ± 13502	324143 ± 6839	0.246185	0.468658	0.996703	0.699261	0.996703	0.699261	0.878183	0.468658	0.878183
[8.18, 8.18]	NAD	105072 ± 2935	113993 ± 1781	110173 ± 2415	96800 ± 2413	106394 ± 7174	96933 ± 4443	99155 ± 4372	98800 ± 3182	100252 ± 1746	0.02477	0.126543	0.379544	0.328253	0.848475	0.126543	0.328253	0.0901232	0.468654
[8.21, 8.22]	unassigned	152623 ± 5615	158963 ± 4707	161890 ± 10261	161090 ± 7264	157230 ± 5063	163407 ± 3530	156423 ± 3010	163297 ± 1164	157733 ± 6267	0.59409	0.3298	0.442132	0.3298	0.322196	0.299734	0.3298	0.322196	0.299734
[8.24, 8.24]	adenosine	100754 ± 4278	101972 ± 7967	101261 ± 3900	89161 ± 10476	96702 ± 7300	93973 ± 2034	90186 ± 4644	85423 ± 4241	87378 ± 8288	0.0605311	0.794006	0.794006	0.404877	0.447914	0.447914	0.29022	0.29022	0.29022
[8.27, 8.28]	ATP/ADP/AMP	608547 ± 5845	587987 ± 7380	607473 ± 1519	592567 ± 11313	592937 ± 12311	588760 ± 4677	577267 ± 3093	586427 ± 4307	579820 ± 2344	0.0296361	0.3075	0.845456	0.505612	0.513944	0.317771	0.257208	0.3075	0.246243
[8.43, 8.44]	NAD	225197 ± 2077	231207 ± 4601	229483 ± 2024	231847 ± 2843	226907 ± 8387	225267 ± 7394	227390 ± 4415	227353 ± 1975	228737 ± 3872	0.923656	0.981761	0.981761	0.981761	0.994657	0.994657	0.981761	0.981761	0.981761
[8.54, 8.55]	ATP/ADP	461970 ± 6289	483637 ± 7373	502867 ± 16104	489743 ± 22777	499433 ± 29615	504243 ± 16537	487920 ± 18784	505380 ± 9894	507897 ± 18472	0.0462524	0.0896401	0.18398	0.32507	0.32507	0.18398	0.322095	0.167634	0.186629
[8.61, 8.62]	AMP	874850 ± 17831	852537 ± 23443	855750 ± 29526	841347 ± 34165	821597 ± 35709	823283 ± 27546	813310 ± 30897	816937 ± 33960	808753 ± 27322	0.000287913	0.143702	0.248565	0.223348	0.143702	0.119177	0.119177	0.143702	0.119177
[9.14, 9.16]	NAD	242463 ± 7221	248263 ± 1673	243773 ± 8231	235773 ± 7746	245833 ± 3418	240747 ± 566	244610 ± 8344	247567 ± 4469	253340 ± 4457	0.569336	0.89479	0.89479	0.89479	0.89479	0.89479	0.89479	0.89479	0.89479
[9.34, 9.35]	NAD	224467 ± 6331	224103 ± 4861	223203 ± 5041	221477 ± 7883	218550 ± 6183	210650 ± 2978	226430 ± 4475	214763 ± 10538	223140 ± 15026	0.825877	0.972499	0.972499	0.896966	0.972499	0.594443	0.972499	0.972499	0.972499

## Sheet: MeOH50
50% MeOH	assignment	absolute integral value (mean ± se)									one-way ANOVA
spectral bin (ppm)		delay (hour)									anova p	multiple comparisons (p value adjusted by FDR)
		0	1	2	3	4	5	6	7	8		0v1	0v2	0v3	0v4	0v5	0v6	0v7	0v8
[0.01, 0.01]	TSP	3809733 ± 928	3834067 ± 14412	3822600 ± 7679	3805267 ± 6999	3808500 ± 23303	3794467 ± 18188	3784133 ± 25692	3788800 ± 17586	3788567 ± 23099	0.533874	0.630238	0.630238	0.719746	0.962108	0.630238	0.630238	0.630238	0.630238
[0.73, 0.74]	CoA	198923 ± 20190	201300 ± 18233	179847 ± 26840	200990 ± 15897	194050 ± 18041	200217 ± 16686	180593 ± 16362	183113 ± 22701	184347 ± 19443	0.0162093	0.866654	0.426237	0.866654	0.866654	0.89652	0.426237	0.426237	0.426237
[0.95, 0.98]	leucine	625267 ± 64752	630080 ± 55553	629287 ± 63278	638990 ± 63640	630763 ± 56096	644140 ± 62060	631967 ± 55097	614087 ± 61559	630823 ± 59279	0.344117	0.783943	0.783943	0.501417	0.783943	0.255298	0.783943	0.765408	0.783943
[0.99, 1.00]	valine	510080 ± 48029	528273 ± 46799	503307 ± 53972	514300 ± 52605	517607 ± 48121	526980 ± 43993	508623 ± 47149	509207 ± 56281	508563 ± 50030	0.145441	0.453632	0.946022	0.946022	0.453632	0.453632	0.946022	0.946022	0.946022
[1.01, 1.02]	isoleucine	314500 ± 36777	324433 ± 30642	313653 ± 40109	329943 ± 40007	329853 ± 36878	333013 ± 27774	308183 ± 28571	300790 ± 40593	309273 ± 38594	0.119028	0.610819	0.876149	0.406698	0.406698	0.610819	0.820135	0.666205	0.715759
[1.32, 1.37]	lactate	30501000 ± 607308	30460000 ± 599506	30683000 ± 575506	30504333 ± 608803	30563333 ± 590573	30392000 ± 584048	30497667 ± 595886	30552667 ± 559753	30386333 ± 627513	0.0015125	0.711514	0.290849	0.711514	0.711514	0.458789	0.974403	0.711514	0.290849
[1.47, 1.50]	alanine	2831133 ± 81101	2856167 ± 90810	2855200 ± 94065	2847967 ± 95314	2854667 ± 89237	2841000 ± 92030	2859433 ± 106370	2845300 ± 106550	2843833 ± 95457	0.874581	0.634495	0.634495	0.634495	0.634495	0.70024	0.634495	0.70024	0.70024
[1.88, 1.91]	GABA	4384033 ± 210945	4440600 ± 166121	4211067 ± 257882	4359000 ± 232531	4302300 ± 231749	4411267 ± 206376	4259400 ± 215771	4177933 ± 281856	4293967 ± 270519	0.0345437	0.688375	0.688375	0.688375	0.688375	0.795494	0.688375	0.688375	0.688375
[1.91, 1.92]	acetate	1891667 ± 93508	1956333 ± 120203	1980333 ± 151297	2040500 ± 180889	2080967 ± 190838	2138933 ± 209982	2170433 ± 247387	2220000 ± 269561	2280933 ± 307735	0.0185804	0.267498	0.280157	0.267498	0.267498	0.267498	0.267498	0.267498	0.267498
[1.92, 1.93]	GABA	759920 ± 48984	758000 ± 44309	748457 ± 56951	765817 ± 49813	766910 ± 53623	777997 ± 56914	764290 ± 43642	762713 ± 57039	758663 ± 45726	0.585747	0.950836	0.950836	0.950836	0.950836	0.950836	0.950836	0.950836	0.950836
[2.01, 2.03]	NAA	13409667 ± 55442	13432667 ± 138136	13116667 ± 103925	13081000 ± 111850	12992667 ± 241340	12974667 ± 353674	12696667 ± 287447	12538667 ± 331338	12558000 ± 350543	0.000901137	0.812971	0.172726	0.172726	0.205744	0.324092	0.172726	0.172726	0.172726
[2.03, 2.09]	glutamate	14013670 ± 311543	13914567 ± 284052	13948260 ± 287611	13973620 ± 231279	13915357 ± 299111	13923650 ± 327839	13887150 ± 265815	13892947 ± 261697	13788493 ± 240281	0.546748	0.301342	0.301342	0.756434	0.578606	0.518095	0.578606	0.578606	0.301342
[2.03, 2.04]	glutamate	1494233 ± 85350	1507733 ± 72136	1637967 ± 42618	1720733 ± 33257	1736367 ± 35395	1764467 ± 65214	1779833 ± 41419	1815667 ± 27502	1748300 ± 47894	0.00060628	0.429672	0.179367	0.179367	0.152282	0.100662	0.152282	0.152282	0.179367
[2.04, 2.05]	glutamate	2142967 ± 68251	2199733 ± 59096	2265933 ± 49054	2356633 ± 40065	2389167 ± 47571	2435833 ± 45577	2444567 ± 38184	2440967 ± 42511	2445900 ± 51951	6.7851e-10	0.0310885	0.0310885	0.0310885	0.0310885	0.0310885	0.0310885	0.0310885	0.0258644
[2.05, 2.06]	glutamate	3356100 ± 51352	3431133 ± 39782	3461833 ± 50556	3549267 ± 42967	3599400 ± 30051	3623433 ± 35685	3617700 ± 45045	3602233 ± 55784	3626700 ± 67865	5.61307e-10	0.0601775	0.0174656	0.00989435	0.0118748	0.0105456	0.00519833	0.00300047	0.0118748
[2.06, 2.07]	glutamate	3303200 ± 46330	3349767 ± 42461	3428700 ± 43751	3465667 ± 36344	3501200 ± 35932	3515733 ± 40011	3516800 ± 30359	3532800 ± 27067	3523633 ± 39009	7.29526e-12	0.0127125	0.00724955	0.00942734	0.00898556	0.00817497	0.00898556	0.00942734	0.00724955
[2.07, 2.08]	glutamate	2703200 ± 48271	2580433 ± 56010	2456267 ± 71679	2315867 ± 71986	2228067 ± 87474	2179633 ± 84656	2156233 ± 77428	2148833 ± 63284	2112233 ± 51624	6.45457e-12	0.0124707	0.0124707	0.0124707	0.0127106	0.0124707	0.0124707	0.0124707	0.00402934
[2.08, 2.09]	glutamate	1013970 ± 28434	845767 ± 36143	697560 ± 45187	565453 ± 54071	461157 ± 70942	404550 ± 63654	372017 ± 55394	352447 ± 52822	331727 ± 40502	2.43023e-12	0.00937466	0.00937466	0.00937466	0.0129981	0.00937466	0.00937466	0.00937466	0.00937466
[2.10, 2.19]	glutamate / glutamine	24650667 ± 286208	24578667 ± 263316	24620667 ± 291263	24506667 ± 275282	24455000 ± 299951	24376667 ± 286353	24375333 ± 271956	24378667 ± 291851	24285000 ± 290331	6.30412e-10	0.103346	0.252023	0.0161363	0.0513873	0.0161363	0.0107494	0.0107494	0.00480866
[2.23, 2.24]	acetone	269320 ± 10947	267693 ± 12582	270173 ± 12202	267290 ± 11494	276610 ± 10638	263723 ± 4029	265807 ± 10575	264480 ± 11037	260797 ± 8660	0.17564	0.752945	0.807287	0.752945	0.352863	0.752945	0.752945	0.384527	0.352863
[2.28, 2.31]	GABA	4860667 ± 226935	4899700 ± 218637	4792800 ± 245626	4819433 ± 234561	4823567 ± 234612	4872767 ± 213447	4785267 ± 238979	4772933 ± 256293	4802133 ± 264049	0.0366378	0.626694	0.605072	0.605072	0.626694	0.817987	0.605072	0.605072	0.626694
[2.31, 2.40]	glutamate	21559667 ± 225082	21495000 ± 194878	21442333 ± 246482	21435333 ± 208573	21400333 ± 213143	21418000 ± 203178	21370333 ± 204810	21408333 ± 238736	21353333 ± 224885	0.00018897	0.168018	0.0485538	0.0405098	0.0405098	0.0405098	0.0405098	0.0718847	0.0405098
[2.40, 2.41]	succinate	1419300 ± 36993	1417967 ± 43779	1449933 ± 37123	1434700 ± 35804	1433633 ± 35954	1434833 ± 44526	1449700 ± 35285	1447567 ± 39569	1456967 ± 36026	0.00355529	0.875943	0.0406937	0.411505	0.426235	0.426235	0.332638	0.332638	0.0406937
[2.42, 2.48]	glutamine	8848680 ± 102517	8882833 ± 104270	8867877 ± 119968	8882673 ± 124600	8842347 ± 99974	8839417 ± 93642	8792937 ± 128151	8804737 ± 123449	8765480 ± 124800	0.00768491	0.378085	0.520973	0.452157	0.735897	0.735897	0.378085	0.378085	0.378085
[2.48, 2.52]	NAA	5637367 ± 33102	5624433 ± 21920	5666467 ± 58907	5562133 ± 63368	5541100 ± 82954	5482400 ± 101950	5473867 ± 111139	5483133 ± 146170	5429100 ± 160024	0.0976752	0.68292	0.68292	0.560421	0.560421	0.560421	0.560421	0.560421	0.560421
[2.52, 2.55]	GSSG	1924143 ± 18344	1943797 ± 13270	2029823 ± 20875	2002440 ± 10970	2020753 ± 9763	1972880 ± 34708	2019163 ± 16686	2051937 ± 6897	2026890 ± 24196	2.64086e-05	0.252838	0.104903	0.104774	0.104903	0.252838	0.104903	0.104774	0.104903
[2.55, 2.58]	GSH	2029757 ± 87757	1975997 ± 94197	2037180 ± 53389	1983667 ± 44657	2000880 ± 34918	1952013 ± 38802	1981843 ± 35607	2006700 ± 33305	1958047 ± 8477	0.443237	0.604963	0.885684	0.815082	0.815082	0.815082	0.815082	0.815082	0.815082
[2.65, 2.67]	aspartate-2-d1	1025890 ± 38607	1175800 ± 29028	1261567 ± 41665	1332033 ± 45607	1365800 ± 45023	1393967 ± 58789	1391567 ± 80285	1397300 ± 84024	1416233 ± 104116	1.34883e-07	0.00755814	0.00206709	0.00684285	0.00495332	0.00755814	0.0189928	0.0189928	0.0276863
[2.67, 2.68]	aspartate	575920 ± 27054	452237 ± 41372	346683 ± 40486	311680 ± 35746	280997 ± 32010	294013 ± 24431	275907 ± 25016	262520 ± 26551	268733 ± 24705	1.66951e-09	0.0502107	0.0357099	0.024775	0.0248678	0.024775	0.024775	0.024775	0.024775
[2.68, 2.68]	NAA/aspartate-2-d1	1680600 ± 10263	1749100 ± 24638	1718367 ± 15796	1750367 ± 23146	1754567 ± 29769	1754133 ± 43332	1709367 ± 13238	1682800 ± 9555	1718600 ± 35361	0.150831	0.145329	0.272528	0.145329	0.145329	0.272528	0.10124	0.784995	0.539199
[2.68, 2.69]	aspartate-2-d1/NAA	1050967 ± 14186	1139367 ± 10367	1186200 ± 20937	1220933 ± 19901	1244867 ± 22257	1248500 ± 29375	1250133 ± 41632	1256600 ± 51800	1269700 ± 66131	1.43478e-05	0.0144841	0.0144841	0.0144841	0.0144841	0.0144841	0.0394224	0.0460422	0.0569296
[2.69, 2.69]	NAA/aspartate-2-d1	1649133 ± 34150	1725767 ± 27417	1813167 ± 12332	1811500 ± 23023	1818400 ± 9505	1830900 ± 9148	1840900 ± 7055	1865433 ± 16707	1826767 ± 23385	2.57469e-05	0.0641135	0.0641135	0.0641135	0.0641135	0.0641135	0.0641135	0.0641135	0.0702782
[2.69, 2.70]	aspartate	721343 ± 33704	525747 ± 43960	405407 ± 52620	339573 ± 44260	303190 ± 50112	284700 ± 41812	288197 ± 25135	294180 ± 26762	280730 ± 21381	1.41892e-10	0.00810908	0.00810908	0.009329	0.0104671	0.00810908	0.00810908	0.00810908	0.00625293
[2.70, 2.72]	NAA	2700200 ± 14681	2667167 ± 22582	2654867 ± 7961	2627867 ± 19297	2617933 ± 26132	2560900 ± 40507	2565533 ± 44499	2568567 ± 64796	2538933 ± 74901	0.0370102	0.224951	0.224951	0.224951	0.224951	0.224951	0.224951	0.229124	0.229124
[2.79, 2.80]	aspartate-2-d1	526417 ± 36781	868273 ± 38766	1088967 ± 22653	1249633 ± 16341	1307400 ± 26984	1366100 ± 43494	1361800 ± 74422	1373400 ± 87802	1412833 ± 111335	1.14488e-09	0.00744303	0.00442422	0.00442422	0.00442422	0.00442422	0.008532	0.00903993	0.0103587
[2.80, 2.81]	aspartate	519020 ± 23993	376127 ± 34109	283363 ± 38029	234907 ± 34787	205623 ± 37970	198650 ± 36978	198643 ± 26854	209387 ± 24549	193513 ± 23742	4.32198e-11	0.013363	0.013363	0.013363	0.013363	0.013363	0.013363	0.013363	0.013363
[2.81, 2.81]	aspartate	559747 ± 27322	381927 ± 40304	248280 ± 45077	178747 ± 33814	146357 ± 33455	137578 ± 34666	127993 ± 22702	134980 ± 21914	121916 ± 17412	2.09238e-12	0.00908004	0.00965236	0.00887449	0.00908004	0.00887449	0.00802744	0.00802744	0.00802744
[2.82, 2.83]	aspartate-2-d1	359703 ± 24941	592507 ± 33009	751473 ± 19732	858437 ± 11725	905167 ± 17272	928807 ± 31686	937457 ± 56589	946583 ± 59685	972257 ± 72422	1.36531e-09	0.00745761	0.00492626	0.00492626	0.00492626	0.00492626	0.00853793	0.00853793	0.00853793
[2.83, 2.83]	aspartate	379000 ± 17610	277513 ± 26587	214217 ± 27806	185800 ± 26240	159443 ± 26209	157467 ± 20826	155387 ± 18195	160420 ± 18851	149893 ± 12929	1.95726e-10	0.0185506	0.0172809	0.0185506	0.0172809	0.0172809	0.0172809	0.0172809	0.0172809
[2.83, 2.84]	aspartate	481243 ± 24054	339607 ± 33537	254783 ± 44356	197817 ± 30962	171697 ± 32639	162730 ± 30885	159677 ± 19703	163920 ± 25632	153287 ± 20633	3.01734e-11	0.0177238	0.0222026	0.0145131	0.0145131	0.0145131	0.0145131	0.0145131	0.0139661
[2.91, 2.97]	GSH	2243997 ± 145525	2248740 ± 86193	2025023 ± 160741	2118573 ± 119115	2077387 ± 122828	2156520 ± 81798	2006247 ± 109871	1911100 ± 129661	1984943 ± 96752	0.000480721	0.943573	0.234537	0.234537	0.248283	0.519619	0.234537	0.234537	0.234537
[2.97, 3.00]	GSSG	1303500 ± 54939	1356973 ± 37041	1228573 ± 53209	1318347 ± 46485	1295227 ± 37487	1384017 ± 22245	1277027 ± 33492	1250497 ± 73270	1304907 ± 61631	0.0747115	0.769154	0.970527	0.970527	0.98847	0.925753	0.970527	0.970527	0.98847
[3.00, 3.03]	GABA	5382933 ± 210300	5438600 ± 195254	5171800 ± 282527	5401267 ± 243506	5301667 ± 247247	5502200 ± 198779	5252167 ± 254749	5170600 ± 317347	5272967 ± 297805	0.0342175	0.630256	0.630256	0.636652	0.630256	0.630256	0.630256	0.630256	0.630256
[3.03, 3.06]	creatine	19394333 ± 151132	19359333 ± 123836	19494000 ± 112962	19390000 ± 149292	19419000 ± 100947	19317667 ± 107524	19383333 ± 100933	19465333 ± 71518	19341000 ± 120359	0.0707873	0.750618	0.750618	0.923953	0.923953	0.750618	0.923953	0.777279	0.750618
[3.19, 3.20]	acylcarnitine	514707 ± 17409	541277 ± 6124	470063 ± 23043	517353 ± 21971	504543 ± 22299	532887 ± 14580	487350 ± 25913	466750 ± 21913	493033 ± 29582	0.0240799	0.61792	0.710827	0.857826	0.857826	0.811547	0.811547	0.61792	0.811547
[3.20, 3.21]	choline	945630 ± 42841	971150 ± 26753	890490 ± 44724	949880 ± 40181	930500 ± 27480	977493 ± 21103	923973 ± 39172	878487 ± 65958	920877 ± 51085	0.0574683	0.697749	0.697749	0.718667	0.718667	0.718667	0.718667	0.697749	0.718667
[3.21, 3.22]	unassigned	893903 ± 35152	907830 ± 23911	829963 ± 35829	884720 ± 37454	866357 ± 22402	919363 ± 10590	849023 ± 23372	814970 ± 50413	841827 ± 41283	0.0482942	0.57827	0.57827	0.57827	0.57827	0.57827	0.57827	0.57827	0.57827
[3.22, 3.23]	phosphocholine	5762533 ± 57785	5834767 ± 27263	5677733 ± 81832	5734700 ± 121588	5731967 ± 46835	5789333 ± 16660	5685633 ± 78699	5614700 ± 90086	5714067 ± 141577	0.353272	0.573196	0.711413	0.77923	0.711413	0.77923	0.711413	0.573196	0.77923
[3.23, 3.24]	glycerolphosphocholine	9285700 ± 114014	9292000 ± 118247	9411600 ± 89494	9381800 ± 113987	9390067 ± 111054	9386267 ± 94194	9399867 ± 102390	9439467 ± 94676	9354367 ± 76018	0.005835	0.709593	0.105203	0.190026	0.0950125	0.239049	0.103357	0.0950125	0.259464
[3.25, 3.26]	taurine	3453867 ± 54412	3457833 ± 33356	3379533 ± 59836	3441567 ± 85238	3431833 ± 43441	3459667 ± 27518	3434100 ± 49181	3380267 ± 61165	3421600 ± 71340	0.24435	0.906741	0.906741	0.906741	0.906741	0.906741	0.906741	0.906741	0.906741
[3.26, 3.27]	taurine/myo-inositol	5996667 ± 17964	6052500 ± 15519	6010067 ± 26056	5983533 ± 58765	6014767 ± 56495	5982667 ± 17864	5966700 ± 66413	5950700 ± 43879	5987733 ± 76060	0.777856	0.0429475	0.915311	0.915311	0.915311	0.792173	0.915311	0.792173	0.926173
[3.27, 3.27]	myo-inositol/taurine	1252533 ± 40925	1225633 ± 44517	1262467 ± 24317	1255067 ± 27497	1241933 ± 40743	1255567 ± 36318	1270833 ± 30084	1280233 ± 20933	1247933 ± 16096	0.418515	0.621104	0.918497	0.918497	0.621104	0.918497	0.621104	0.621104	0.918497
[3.27, 3.28]	taurine	4122533 ± 58074	4096833 ± 60741	4185600 ± 42892	4130833 ± 32483	4148800 ± 42928	4117867 ± 51021	4157900 ± 45100	4189433 ± 34150	4137600 ± 47616	0.0251309	0.0919372	0.507849	0.885624	0.533285	0.885624	0.533285	0.507849	0.885624
[3.28, 3.30]	myo-inositol	3756133 ± 101039	3708367 ± 96704	3845600 ± 56127	3776167 ± 79681	3802567 ± 87209	3729633 ± 101190	3826433 ± 78141	3874333 ± 60248	3802467 ± 67394	0.0124703	0.411257	0.560191	0.620271	0.565202	0.660773	0.560191	0.411257	0.636024
[3.30, 3.33]	GSSG	1421967 ± 23188	1381317 ± 11464	1517723 ± 23176	1460553 ± 8790	1482723 ± 18591	1444343 ± 37197	1526803 ± 26144	1551603 ± 12329	1526563 ± 59260	0.00494223	0.37514	0.37514	0.37514	0.37514	0.679252	0.37514	0.335112	0.37514
[3.35, 3.35]	scyllo-inositol	362357 ± 8298	370950 ± 7134	367110 ± 2548	362450 ± 12746	365787 ± 5384	366177 ± 7267	365470 ± 6078	357207 ± 9322	361393 ± 12488	0.686272	0.180234	0.987793	0.987793	0.987793	0.276557	0.987793	0.276557	0.987793
[3.36, 3.36]	MeOH	221423 ± 6764	227053 ± 2863	223853 ± 2720	224783 ± 2907	225567 ± 4009	223237 ± 4964	224993 ± 1422	226527 ± 7882	222237 ± 8461	0.982652	0.875487	0.875487	0.875487	0.875487	0.943408	0.875487	0.875487	0.943408
[3.40, 3.44]	taurine	13471667 ± 173022	13499000 ± 180733	13552667 ± 182872	13512333 ± 197285	13520333 ± 182531	13489667 ± 175448	13510000 ± 241918	13544667 ± 192522	13507333 ± 242498	0.874134	0.377685	0.252151	0.452168	0.452168	0.694015	0.694015	0.377685	0.694015
[3.52, 3.54]	myo-inositol	4218100 ± 50754	4274867 ± 56438	4211967 ± 73053	4225167 ± 62374	4227567 ± 46877	4239300 ± 43720	4191667 ± 69374	4175100 ± 70729	4216033 ± 113713	0.392316	0.0791006	0.940756	0.940756	0.801356	0.801356	0.801356	0.801356	0.976971
[3.62, 3.63]	myo-inositol	3432167 ± 55118	3454567 ± 52812	3446333 ± 58329	3423900 ± 66247	3434300 ± 36638	3417433 ± 44371	3422700 ± 60207	3424467 ± 45872	3434533 ± 94318	0.948771	0.960807	0.960807	0.960807	0.960807	0.960807	0.960807	0.960807	0.960807
[3.73, 3.75]	ascorbic acid	3427033 ± 81920	3349533 ± 87168	3169700 ± 118565	3111000 ± 133680	3021647 ± 128005	2984810 ± 117086	2901527 ± 145115	2842430 ± 156592	2827773 ± 167179	1.52777e-08	0.0861986	0.0589688	0.0443994	0.0443994	0.0443994	0.0443994	0.0443994	0.0443994
[3.75, 3.77]	glutamate (H[αC])	7155600 ± 130632	6115933 ± 213513	5027007 ± 312783	4069880 ± 408940	3385023 ± 412144	3004077 ± 390827	2742203 ± 358720	2573340 ± 319531	2496633 ± 277932	1.07129e-12	0.0171185	0.0171185	0.0171185	0.0171185	0.0171185	0.0171185	0.0171185	0.0171185
[3.75, 3.75]	glutamate	1446667 ± 28699	1204267 ± 47696	954960 ± 64167	727290 ± 89274	568550 ± 95689	487337 ± 87532	429537 ± 79224	396437 ± 64614	372020 ± 50516	7.65593e-13	0.0162889	0.0162889	0.0162889	0.0162889	0.0162889	0.0162889	0.0162889	0.0162889
[3.75, 3.76]	glutamate	2379067 ± 30556	2063133 ± 54653	1731633 ± 81017	1447733 ± 107024	1241533 ± 106589	1127233 ± 100868	1044600 ± 94999	980287 ± 77732	946883 ± 68840	1.42677e-13	0.0131739	0.0133035	0.0133035	0.0131739	0.0131739	0.0131739	0.0131739	0.0131739
[3.89, 3.90]	aspartate	1951813 ± 130470	1705983 ± 136548	1451920 ± 181678	1402853 ± 150522	1328453 ± 151992	1374057 ± 132788	1294883 ± 129482	1271427 ± 156138	1288613 ± 140649	3.11363e-09	0.0188876	0.0188876	0.0188876	0.0188876	0.0188876	0.0188876	0.0188876	0.0188876
[3.93, 3.94]	creatine	16433333 ± 86622	16469333 ± 78996	16472667 ± 89002	16354333 ± 88815	16399333 ± 31157	16346333 ± 33830	16335000 ± 105794	16347667 ± 45175	16381000 ± 187385	0.851025	0.715088	0.715088	0.715088	0.795783	0.715088	0.795783	0.715088	0.795783
[3.98, 3.99]	serine	2749600 ± 78892	2776300 ± 95700	2834867 ± 90700	2820200 ± 89078	2820167 ± 83428	2802000 ± 94095	2846900 ± 107628	2870300 ± 90769	2829733 ± 101436	0.00130162	0.259632	0.163567	0.163567	0.226686	0.253464	0.226686	0.163567	0.217577
[4.00, 4.04]	ascorbic acid	5685187 ± 170231	5568663 ± 149584	5727093 ± 129893	5565587 ± 134934	5544487 ± 138456	5405903 ± 170961	5482403 ± 181876	5505707 ± 126042	5373520 ± 173205	0.00119189	0.280281	0.71315	0.280281	0.344139	0.280281	0.30762	0.30762	0.280281
[4.06, 4.07]	myo-inositol	4498900 ± 91964	4496167 ± 87611	4536900 ± 72487	4492200 ± 83896	4514167 ± 48857	4499000 ± 58764	4524333 ± 65152	4536700 ± 59884	4524333 ± 105478	0.905325	0.972178	0.972178	0.972178	0.972178	0.998392	0.972178	0.972178	0.972178
[4.10, 4.13]	lactate	5510033 ± 158177	5455100 ± 166389	5625033 ± 138499	5541167 ± 162395	5551233 ± 134051	5462267 ± 154067	5554133 ± 162813	5613300 ± 141302	5525867 ± 171297	0.0162253	0.0870516	0.16985	0.0870516	0.71013	0.569834	0.71013	0.270027	0.767949
[4.37, 4.38]	AMP	1136600 ± 12548	1139500 ± 13243	1129133 ± 23815	1102333 ± 23465	1090267 ± 34880	1084233 ± 32311	1062833 ± 34080	1073800 ± 29844	1061200 ± 18125	3.51547e-05	0.677253	0.677253	0.206983	0.256896	0.206983	0.206983	0.206983	0.158458
[4.38, 4.41]	NAA	4035100 ± 70302	3967833 ± 45393	4064800 ± 31457	3961600 ± 46262	3948533 ± 46615	3853900 ± 50769	3928600 ± 58028	3943133 ± 108175	3867167 ± 100593	0.111815	0.573345	0.650311	0.573345	0.573345	0.573345	0.573345	0.6486	0.573345
[4.51, 4.53]	ascorbate	2941100 ± 27558	2895733 ± 17028	2929833 ± 38935	2823867 ± 14283	2797867 ± 62596	2691667 ± 46951	2735333 ± 38707	2731933 ± 55101	2654433 ± 28941	4.20352e-06	0.261221	0.847105	0.140013	0.261221	0.140013	0.140013	0.140013	0.140013
[4.55, 4.58]	GSH	339813 ± 49298	308293 ± 49936	367170 ± 16307	318180 ± 36136	324863 ± 3969	276180 ± 20787	329620 ± 20253	346543 ± 15265	309403 ± 2144	0.490538	0.921246	0.921246	0.921246	0.921246	0.921246	0.921246	0.921246	0.921246
[6.14, 6.15]	unassigned	366307 ± 13068	377430 ± 9562	364557 ± 3321	365887 ± 11008	352603 ± 12645	367447 ± 13963	357667 ± 13008	346447 ± 15176	347083 ± 5639	0.0334516	0.567836	0.938001	0.938001	0.567836	0.938001	0.567836	0.567836	0.567836
[6.15, 6.15]	unassigned	583927 ± 7629	582377 ± 10156	577620 ± 7142	574273 ± 5257	573927 ± 6467	566233 ± 8768	561180 ± 2530	569730 ± 2215	565547 ± 8297	0.0523437	0.829386	0.40416	0.18818	0.18818	0.18818	0.18818	0.18818	0.073444
[6.15, 6.16]	ATP/ADP/AMP	236950 ± 11122	230087 ± 12083	241883 ± 5456	240090 ± 14154	236797 ± 5720	236947 ± 7987	239370 ± 8817	250037 ± 15659	236293 ± 8457	0.279381	0.665387	0.909595	0.909595	0.999253	0.999253	0.909595	0.665387	0.999253
[8.18, 8.18]	NAD	78783 ± 2746	75432 ± 3780	72057 ± 2342	74656 ± 522	76176 ± 4521	74670 ± 7677	71015 ± 375	75600 ± 3144	69768 ± 6474	0.62521	0.588748	0.192974	0.421836	0.682623	0.682623	0.371644	0.588748	0.371644
[8.21, 8.22]	unassigned	143223 ± 4824	158267 ± 4743	148373 ± 5099	152957 ± 5064	152837 ± 7987	154353 ± 10658	153920 ± 5814	150507 ± 7783	158007 ± 3011	0.584711	0.39687	0.277161	0.39687	0.420575	0.39687	0.412718	0.479821	0.320881
[8.24, 8.24]	adenosine	76974 ± 5413	76133 ± 5198	69230 ± 6320	67710 ± 10745	64370 ± 13223	71092 ± 11873	64174 ± 14617	66163 ± 9972	65369 ± 18553	0.542454	0.826807	0.546146	0.546146	0.546146	0.624944	0.546146	0.546146	0.624944
[8.27, 8.28]	ATP/ADP/AMP	533100 ± 7073	527360 ± 7893	519690 ± 4781	509703 ± 6210	520230 ± 7845	515943 ± 8132	500633 ± 404	495320 ± 6280	512477 ± 4901	0.0081388	0.423768	0.345882	0.280048	0.253272	0.280048	0.123873	0.0257863	0.123873
[8.43, 8.44]	NAD	168287 ± 9751	158023 ± 6896	157177 ± 16731	161867 ± 11310	166673 ± 11143	164490 ± 11015	160180 ± 11796	151587 ± 12525	159463 ± 14116	0.282728	0.347287	0.3812	0.23745	0.401686	0.281151	0.281151	0.23745	0.401686
[8.54, 8.55]	ATP/ADP	355817 ± 5677	360980 ± 13602	356467 ± 17826	357710 ± 16822	360927 ± 9637	356770 ± 10347	362933 ± 12001	361983 ± 9271	363380 ± 17025	0.944177	0.945377	0.965464	0.965464	0.945377	0.965464	0.945377	0.945377	0.945377
[8.61, 8.62]	AMP	846690 ± 22459	863487 ± 30061	846407 ± 23591	821267 ± 28570	836233 ± 33273	820697 ± 29949	821117 ± 26999	816930 ± 30385	799467 ± 17048	0.000147149	0.301727	0.981058	0.195479	0.645194	0.198482	0.172308	0.172308	0.172308
[9.14, 9.16]	NAD	176423 ± 17876	174953 ± 13050	172393 ± 21259	171863 ± 10198	175500 ± 32485	187150 ± 12814	175063 ± 16609	182170 ± 7538	193200 ± 12178	0.854622	0.955487	0.955487	0.955487	0.955487	0.955487	0.955487	0.955487	0.955487
[9.34, 9.35]	NAD	153630 ± 13042	151290 ± 18972	163613 ± 11651	159400 ± 9419	169340 ± 23468	161090 ± 14954	167827 ± 10685	153710 ± 12432	154167 ± 15120	0.415675	0.868526	0.868526	0.868526	0.868526	0.868526	0.868526	0.868526	0.868526

## Sheet: MeOH67
67% MeOH	assignment	absolute integral value (mean ± se)									one-way ANOVA
spectral bin (ppm)		delay (hour)									anova p	multiple comparisons (p value adjusted by FDR)
		0	1	2	3	4	5	6	7	8		0v1	0v2	0v3	0v4	0v5	0v6	0v7	0v8
[0.01, 0.01]	TSP	3705533 ± 21636	3665067 ± 15202	3644167 ± 9942	3661033 ± 17418	3671133 ± 15863	3655400 ± 26353	3641233 ± 10619	3623867 ± 12395	3613133 ± 13492	0.0555906	0.257737	0.257737	0.303187	0.257737	0.257737	0.257737	0.257737	0.257737
[0.73, 0.74]	CoA	130990 ± 37613	131431 ± 33132	127356 ± 34734	131581 ± 34773	137980 ± 40570	140151 ± 45434	137574 ± 36148	137303 ± 41244	148697 ± 39578	0.353945	0.957122	0.899763	0.957122	0.804872	0.804872	0.497656	0.804872	0.497656
[0.95, 0.98]	leucine	466497 ± 84029	470960 ± 92500	479087 ± 91019	484460 ± 77392	497097 ± 84337	496380 ± 91138	496563 ± 77258	503697 ± 82133	502923 ± 80241	0.0198826	0.659604	0.269103	0.223426	0.112573	0.168177	0.112573	0.112573	0.112573
[0.99, 1.00]	valine	367863 ± 75789	368023 ± 72409	373580 ± 67345	361217 ± 58824	406597 ± 71443	403227 ± 78583	388540 ± 50389	423047 ± 63820	403233 ± 72842	0.0105011	0.97473	0.922456	0.922456	0.0979271	0.0572915	0.826894	0.165839	0.165839
[1.01, 1.02]	isoleucine	216681 ± 54481	226852 ± 48328	211002 ± 45691	225127 ± 46755	248071 ± 47567	247035 ± 56130	238958 ± 32946	259560 ± 45401	260926 ± 42184	0.00499714	0.521213	0.613887	0.613887	0.181961	0.024496	0.560902	0.235553	0.301813
[1.32, 1.37]	lactate	30439667 ± 876078	30408000 ± 975377	30567333 ± 895372	30534333 ± 731145	30652667 ± 796224	30471000 ± 749271	30445333 ± 759756	30479000 ± 710543	30456667 ± 677356	0.969455	0.982372	0.358009	0.982372	0.982372	0.982372	0.982372	0.982372	0.982372
[1.47, 1.50]	alanine	3025400 ± 164787	3038633 ± 165469	3102967 ± 192340	3069933 ± 206773	3128033 ± 220716	3083833 ± 221731	3008000 ± 201799	3030700 ± 174115	3001767 ± 151983	0.794195	0.973558	0.973558	0.973558	0.973558	0.973558	0.973558	0.973558	0.973558
[1.88, 1.91]	GABA	4357867 ± 214516	4300300 ± 137145	4218833 ± 102831	4277500 ± 120316	4397033 ± 161315	4404900 ± 257245	4270800 ± 99524	4342867 ± 131971	4345367 ± 181339	0.7672	0.95098	0.95098	0.95098	0.95098	0.95098	0.95098	0.95098	0.95098
[1.91, 1.92]	acetate	1797200 ± 77337	1783967 ± 86097	1798067 ± 92841	1822800 ± 97080	1861433 ± 112847	1884100 ± 133815	1883200 ± 127221	1903267 ± 139903	1931900 ± 156483	0.0164446	0.380161	0.966515	0.380161	0.380161	0.380161	0.380161	0.380161	0.380161
[1.92, 1.93]	GABA	747500 ± 42856	737047 ± 31219	737277 ± 30612	730920 ± 33492	755100 ± 32617	741383 ± 31237	739267 ± 31790	766213 ± 41724	760150 ± 35099	0.0457244	0.651763	0.651763	0.651763	0.651763	0.651763	0.651763	0.651763	0.651763
[2.01, 2.03]	NAA	13300333 ± 496026	13111333 ± 461237	13030000 ± 355613	13130000 ± 387859	13185333 ± 423195	13215667 ± 507485	13045333 ± 363593	12958000 ± 297424	12936000 ± 383482	0.436316	0.49619	0.49619	0.49619	0.49619	0.49619	0.49619	0.49619	0.49619
[2.03, 2.09]	glutamate	13857000 ± 610282	13846827 ± 563436	13875327 ± 614031	13819290 ± 509317	13880340 ± 512723	13749580 ± 494551	13710633 ± 482470	13908257 ± 526404	13905447 ± 463007	0.451187	0.85373	0.85373	0.85373	0.85373	0.85373	0.85373	0.85373	0.85373
[2.03, 2.04]	glutamate	1456900 ± 66891	1545033 ± 88030	1612267 ± 151924	1633933 ± 138269	1644867 ± 129445	1622633 ± 101371	1668567 ± 140847	1732667 ± 154964	1723133 ± 121725	0.00205722	0.270197	0.270197	0.226108	0.219637	0.219637	0.226108	0.219637	0.219637
[2.04, 2.05]	glutamate	2017533 ± 125921	2071800 ± 134218	2157767 ± 189240	2189567 ± 188031	2259767 ± 206992	2281100 ± 228939	2267467 ± 205167	2327767 ± 226338	2332467 ± 205995	0.000263293	0.146308	0.158014	0.146308	0.146308	0.147935	0.146308	0.146308	0.146308
[2.05, 2.06]	glutamate	3288300 ± 158123	3313233 ± 178040	3341900 ± 201636	3399367 ± 211070	3478267 ± 238160	3493233 ± 259634	3470000 ± 233048	3498800 ± 233482	3524200 ± 245628	0.00232968	0.511064	0.48607	0.28078	0.28078	0.28078	0.28078	0.28078	0.28078
[2.06, 2.07]	glutamate	3272067 ± 138770	3303733 ± 149776	3353900 ± 167099	3389433 ± 172079	3419900 ± 195631	3412800 ± 196338	3405800 ± 197774	3425967 ± 198419	3424767 ± 205146	0.00362915	0.185826	0.185826	0.185826	0.185826	0.185826	0.185826	0.185826	0.185826
[2.07, 2.08]	glutamate	2758033 ± 94969	2661300 ± 57030	2570267 ± 38766	2470967 ± 88869	2404300 ± 114278	2333833 ± 148453	2313900 ± 153466	2331800 ± 163754	2321100 ± 165653	0.01156	0.213075	0.213075	0.213075	0.213075	0.213075	0.213075	0.213075	0.213075
[2.08, 2.09]	glutamate	1064167 ± 46095	951727 ± 42576	839227 ± 99554	736023 ± 147672	673240 ± 185023	605980 ± 208283	584900 ± 228609	591257 ± 225395	579780 ± 228173	0.0116968	0.224599	0.224599	0.224599	0.224599	0.224599	0.224599	0.224599	0.224599
[2.10, 2.19]	glutamate / glutamine	25174333 ± 840908	25040667 ± 839731	25013333 ± 757869	24870000 ± 621516	24954667 ± 710571	24795333 ± 717623	24659667 ± 634539	24747667 ± 676156	24721000 ± 627110	0.0375842	0.270492	0.270492	0.300567	0.28532	0.270492	0.270492	0.270492	0.270492
[2.23, 2.24]	acetone	296940 ± 13403	283977 ± 9415	284060 ± 9924	276577 ± 8720	286023 ± 8784	274600 ± 14381	263400 ± 4909	271090 ± 6641	267737 ± 5674	0.0178613	0.198876	0.447591	0.206719	0.216487	0.0606283	0.141914	0.141914	0.141914
[2.28, 2.31]	GABA	4920833 ± 157628	4818467 ± 103763	4779800 ± 92830	4788933 ± 108806	4863133 ± 158660	4854833 ± 187182	4747633 ± 120183	4801267 ± 144895	4785633 ± 178258	0.601658	0.554934	0.554934	0.554934	0.613413	0.554934	0.554934	0.554934	0.554934
[2.31, 2.40]	glutamate	21869000 ± 790196	21724333 ± 728671	21680333 ± 661094	21607667 ± 568009	21715667 ± 648992	21566333 ± 690289	21433667 ± 591944	21580000 ± 625290	21560667 ± 608387	0.0400466	0.380312	0.380312	0.392767	0.392767	0.380312	0.380312	0.380312	0.380312
[2.40, 2.41]	succinate	1546000 ± 31403	1529333 ± 34640	1532833 ± 24830	1526367 ± 9918	1544100 ± 34494	1539933 ± 27857	1523200 ± 23326	1531300 ± 28901	1528100 ± 26224	0.63514	0.450272	0.450272	0.526247	0.680796	0.450272	0.450272	0.450272	0.450272
[2.42, 2.48]	glutamine	9158947 ± 283911	9088790 ± 253955	9105740 ± 231959	9057563 ± 155621	9167933 ± 247311	9058060 ± 270073	8953707 ± 200456	9041267 ± 197254	9019870 ± 217481	0.0895652	0.492226	0.587076	0.587076	0.863181	0.492226	0.492226	0.492226	0.492226
[2.48, 2.52]	NAA	5830000 ± 93627	5771800 ± 119676	5781333 ± 107890	5715300 ± 38365	5692567 ± 76863	5648433 ± 40014	5614767 ± 53167	5605433 ± 60972	5579567 ± 34452	0.00195083	0.185003	0.105183	0.206051	0.105183	0.105183	0.105183	0.105183	0.105183
[2.52, 2.55]	GSSG	1861240 ± 83586	1897820 ± 79262	1915567 ± 90689	1858850 ± 97153	1892540 ± 86723	1840667 ± 113812	1838647 ± 107731	1877070 ± 97003	1864580 ± 96745	0.140374	0.323131	0.323131	0.943627	0.127191	0.760922	0.760922	0.760922	0.943627
[2.55, 2.58]	GSH	2477403 ± 125164	2437343 ± 141651	2429167 ± 142687	2321287 ± 103256	2345230 ± 132703	2287973 ± 122973	2241353 ± 116059	2278963 ± 138336	2261910 ± 121629	1.2852e-08	0.166147	0.126328	0.0355393	0.00855244	0.004124	0.00597283	0.00855244	0.00255024
[2.65, 2.67]	aspartate-2-d1	922987 ± 67221	1013260 ± 113729	1076110 ± 150387	1113520 ± 158052	1173637 ± 186748	1171100 ± 198409	1145643 ± 170413	1187943 ± 187959	1191733 ± 190993	0.00656134	0.207926	0.207926	0.207926	0.207926	0.207926	0.207926	0.207926	0.207926
[2.67, 2.68]	aspartate	579000 ± 37796	479117 ± 51076	417853 ± 79845	380673 ± 101747	389883 ± 97889	378743 ± 101209	361083 ± 110381	383150 ± 100110	386650 ± 93446	0.0199624	0.247531	0.247531	0.247531	0.247531	0.247531	0.247531	0.247531	0.247531
[2.68, 2.68]	NAA/aspartate-2-d1	1608867 ± 82646	1618533 ± 75700	1618233 ± 73409	1644767 ± 74067	1711333 ± 117366	1706500 ± 124059	1668333 ± 100419	1679500 ± 94819	1696967 ± 111982	0.118335	0.806951	0.806951	0.65692	0.65692	0.65692	0.65692	0.65692	0.65692
[2.68, 2.69]	aspartate-2-d1/NAA	1014367 ± 50976	1048007 ± 73809	1091150 ± 88310	1115767 ± 99543	1135637 ± 116976	1128143 ± 116392	1132900 ± 115511	1127107 ± 114985	1130627 ± 120263	0.0252712	0.291293	0.268983	0.268983	0.268983	0.268983	0.268983	0.268983	0.268983
[2.69, 2.69]	NAA/aspartate-2-d1	1659733 ± 56381	1727167 ± 103663	1786200 ± 124889	1791500 ± 126169	1750967 ± 107411	1763133 ± 112580	1774800 ± 114064	1755300 ± 110094	1737567 ± 107079	0.0459696	0.386485	0.359086	0.359086	0.359086	0.359086	0.359086	0.359086	0.375833
[2.69, 2.70]	aspartate	766710 ± 31214	638070 ± 80518	543683 ± 124299	479980 ± 156293	460347 ± 165958	434620 ± 176482	433020 ± 179409	461877 ± 165772	445537 ± 171985	0.0139048	0.250048	0.250048	0.250048	0.250048	0.250048	0.250048	0.250048	0.250048
[2.70, 2.72]	NAA	2738900 ± 59677	2721267 ± 74062	2712500 ± 57865	2660933 ± 38774	2687733 ± 49267	2631767 ± 39144	2620500 ± 37636	2614367 ± 31848	2621733 ± 18053	0.00121486	0.372874	0.0965183	0.116828	0.116828	0.11392	0.11392	0.11392	0.149689
[2.79, 2.80]	aspartate-2-d1	349483 ± 86470	587193 ± 210204	758657 ± 293348	846847 ± 332522	931360 ± 370361	946880 ± 380817	930087 ± 372815	950403 ± 377115	971390 ± 378609	0.00738899	0.215963	0.215963	0.215963	0.215963	0.215963	0.215963	0.215963	0.215963
[2.80, 2.81]	aspartate	556667 ± 26715	448983 ± 53214	379833 ± 90803	332587 ± 114512	312697 ± 122138	294420 ± 126645	298623 ± 123898	301730 ± 126406	293740 ± 122291	0.00515046	0.182901	0.182901	0.182901	0.182901	0.182901	0.182901	0.182901	0.182901
[2.81, 2.81]	aspartate	630457 ± 34534	477253 ± 77822	378733 ± 132334	314107 ± 164433	300480 ± 163312	284364 ± 168093	286073 ± 174325	286687 ± 170839	282427 ± 164881	0.00360522	0.16638	0.16638	0.16638	0.16638	0.16638	0.16638	0.16638	0.16638
[2.82, 2.83]	aspartate-2-d1	239597 ± 51680	396190 ± 140350	524330 ± 195734	580540 ± 231772	646423 ± 255574	649497 ± 263997	634930 ± 252810	657867 ± 259903	672420 ± 263868	0.00941567	0.233498	0.231137	0.231137	0.231137	0.231137	0.231137	0.231137	0.231137
[2.83, 2.83]	aspartate	401073 ± 19563	317880 ± 33467	277687 ± 61967	245367 ± 76514	229570 ± 85108	228840 ± 86621	222153 ± 84225	226780 ± 84770	223280 ± 81975	0.00723963	0.179315	0.179315	0.179315	0.179315	0.179315	0.179315	0.179315	0.179315
[2.83, 2.84]	aspartate	514530 ± 25857	407893 ± 57371	338073 ± 93440	285363 ± 119448	290127 ± 121633	269363 ± 124091	249093 ± 128367	274640 ± 120844	275227 ± 122114	0.00651183	0.189534	0.189534	0.189534	0.189534	0.189534	0.189534	0.189534	0.189534
[2.91, 2.97]	GSH	2515833 ± 386721	2403470 ± 325179	2410477 ± 333539	2318290 ± 337328	2491487 ± 408541	2445293 ± 462854	2278243 ± 328137	2460720 ± 393429	2440583 ± 438067	0.458761	0.723201	0.723201	0.723201	0.810973	0.723201	0.723201	0.810973	0.810973
[2.97, 3.00]	GSSG	917090 ± 92410	892997 ± 43389	893017 ± 32049	905263 ± 28706	1005997 ± 64169	994073 ± 120212	925947 ± 21782	1048930 ± 55998	1047513 ± 76558	0.0370954	0.91184	0.91184	0.91184	0.360802	0.360802	0.91184	0.360802	0.360802
[3.00, 3.03]	GABA	4914767 ± 365177	4891233 ± 257690	4853333 ± 247922	4914267 ± 257277	5103367 ± 345707	5143867 ± 432566	4966300 ± 262251	5137033 ± 324406	5181200 ± 384378	0.163563	0.997891	0.997891	0.997891	0.601863	0.601863	0.997891	0.601863	0.601863
[3.03, 3.06]	creatine	19756333 ± 507015	19701667 ± 579863	19744667 ± 553617	19717000 ± 520587	19640667 ± 542798	19517333 ± 508411	19550333 ± 580619	19488000 ± 511277	19451333 ± 506531	0.000530238	0.608645	0.842116	0.413019	0.221118	0.0409065	0.221118	0.165035	0.0494761
[3.19, 3.20]	acylcarnitine	506093 ± 43999	483687 ± 9411	492367 ± 10072	495987 ± 2419	556140 ± 28372	548473 ± 52493	514357 ± 4636	557873 ± 29116	568220 ± 39206	0.0949233	0.876339	0.876339	0.876339	0.42905	0.304771	0.876339	0.71482	0.609754
[3.20, 3.21]	choline	808223 ± 77042	790383 ± 40811	778730 ± 34402	786313 ± 28156	841040 ± 67059	863060 ± 91501	808193 ± 38577	870877 ± 57725	872320 ± 70811	0.171623	0.846146	0.846146	0.846146	0.643043	0.643043	0.999629	0.657284	0.643043
[3.21, 3.22]	unassigned	788450 ± 83166	776583 ± 47152	765073 ± 39125	772740 ± 39499	841113 ± 68709	860413 ± 102663	804590 ± 36378	864737 ± 53741	874940 ± 85583	0.073972	0.806308	0.806308	0.806308	0.445524	0.445524	0.806308	0.512844	0.493418
[3.22, 3.23]	phosphocholine	5764733 ± 302686	5700567 ± 232642	5687267 ± 189446	5713800 ± 197587	5870733 ± 280241	5878767 ± 353319	5755333 ± 225565	5802133 ± 218792	5820333 ± 290780	0.416971	0.898743	0.898743	0.898743	0.8241	0.8241	0.952049	0.898743	0.898743
[3.23, 3.24]	glycerolphosphocholine	9740933 ± 78826	9773700 ± 122044	9835000 ± 87961	9878133 ± 73328	9789200 ± 70120	9763700 ± 48892	9821633 ± 77605	9808300 ± 72833	9783733 ± 68243	0.417654	0.737531	0.424119	0.286219	0.737531	0.737531	0.737531	0.737531	0.737531
[3.25, 3.26]	taurine	3399400 ± 130345	3395667 ± 108418	3395133 ± 92307	3406100 ± 85417	3507567 ± 97528	3496900 ± 153014	3453833 ± 71834	3490000 ± 92874	3529967 ± 89677	0.0171245	0.935811	0.935811	0.935811	0.236504	0.236504	0.730679	0.313013	0.236504
[3.26, 3.27]	taurine/myo-inositol	6128800 ± 217107	6061533 ± 217017	6046700 ± 167329	6062200 ± 159556	6112033 ± 230619	6105100 ± 234797	6057033 ± 193867	6018400 ± 163944	6032567 ± 199508	0.421381	0.531251	0.531251	0.531251	0.577904	0.531251	0.531251	0.531251	0.531251
[3.27, 3.27]	myo-inositol/taurine	1280700 ± 22507	1296467 ± 47198	1307700 ± 47075	1306167 ± 41064	1265100 ± 18864	1267667 ± 14087	1286700 ± 38362	1277000 ± 39751	1271167 ± 32403	0.504812	0.922081	0.922081	0.922081	0.922081	0.922081	0.922081	0.922081	0.922081
[3.27, 3.28]	taurine	4252033 ± 109599	4270733 ± 147862	4285367 ± 141214	4274233 ± 129456	4220167 ± 116122	4179133 ± 88626	4229067 ± 145927	4188200 ± 127236	4190033 ± 109890	0.0752509	0.74088	0.74088	0.74088	0.74088	0.74088	0.74088	0.74088	0.74088
[3.28, 3.30]	myo-inositol	3892500 ± 81106	3929500 ± 120188	3956900 ± 137828	3914267 ± 98540	3856767 ± 77067	3797200 ± 40141	3874967 ± 120069	3822300 ± 106247	3831000 ± 75950	0.298127	0.838127	0.838127	0.838127	0.838127	0.838127	0.860935	0.838127	0.838127
[3.30, 3.33]	GSSG	1165760 ± 111462	1199473 ± 71923	1243150 ± 84589	1177173 ± 106232	1165240 ± 111998	1126130 ± 135857	1171827 ± 115206	1167297 ± 125833	1194143 ± 142428	0.728594	0.991671	0.991671	0.991671	0.991671	0.991671	0.991671	0.991671	0.991671
[3.35, 3.35]	scyllo-inositol	366403 ± 15920	362330 ± 17235	358550 ± 18357	354433 ± 16526	358480 ± 17564	357910 ± 14498	350313 ± 11130	359637 ± 14346	350773 ± 19525	0.407386	0.395623	0.321668	0.321668	0.228651	0.395623	0.228651	0.228651	0.228651
[3.36, 3.36]	MeOH	208810 ± 33405	211417 ± 40758	209850 ± 32000	205080 ± 31814	206680 ± 38361	204957 ± 31025	205307 ± 29779	205713 ± 35969	203883 ± 30471	0.918801	0.756906	0.756906	0.721855	0.756906	0.721855	0.756906	0.721855	0.721855
[3.40, 3.44]	taurine	13615333 ± 463984	13573667 ± 484679	13597333 ± 448539	13591000 ± 425058	13605667 ± 476533	13547667 ± 488821	13511333 ± 470647	13504333 ± 437442	13490667 ± 466377	0.0335945	0.445819	0.685395	0.685395	0.685395	0.22589	0.22589	0.22589	0.0734977
[3.52, 3.54]	myo-inositol	4267767 ± 163234	4221667 ± 173239	4214600 ± 129469	4222100 ± 130821	4273167 ± 177341	4291300 ± 199622	4223067 ± 153000	4227333 ± 136633	4232400 ± 185735	0.74809	0.742317	0.742317	0.742317	0.891951	0.742317	0.742317	0.742317	0.742317
[3.62, 3.63]	myo-inositol	3513233 ± 136218	3460000 ± 150832	3464833 ± 132838	3471300 ± 131264	3460767 ± 149229	3460967 ± 153380	3444033 ± 148117	3415067 ± 127058	3405700 ± 147049	0.00500012	0.245701	0.294492	0.363791	0.237056	0.242558	0.242558	0.222134	0.222134
[3.73, 3.75]	ascorbic acid	3212480 ± 179128	3056107 ± 101421	2974677 ± 89801	2901377 ± 57122	2932253 ± 117262	2844910 ± 130364	2747803 ± 76125	2747223 ± 76154	2694510 ± 105472	1.44085e-06	0.203069	0.154092	0.154092	0.087863	0.087863	0.087863	0.087863	0.087863
[3.75, 3.77]	glutamate (H[αC])	7433667 ± 251455	6593167 ± 292828	5797423 ± 687077	5136163 ± 1027560	4703283 ± 1211326	4350133 ± 1347953	4109107 ± 1449834	4041000 ± 1493302	3937870 ± 1487718	0.00512215	0.188873	0.188873	0.188873	0.188873	0.188873	0.188873	0.188873	0.188873
[3.75, 3.75]	glutamate	1506067 ± 47295	1316667 ± 74410	1142490 ± 169986	986937 ± 243729	867700 ± 299434	795787 ± 327726	747760 ± 350892	729570 ± 362707	702133 ± 353391	0.00590444	0.194258	0.194258	0.194258	0.194258	0.194258	0.194258	0.194258	0.194258
[3.75, 3.76]	glutamate	2481533 ± 96434	2218533 ± 47187	1973500 ± 158389	1775067 ± 252871	1637100 ± 306436	1536133 ± 335605	1444667 ± 366084	1411667 ± 382417	1365120 ± 384151	0.00150203	0.162866	0.162866	0.162866	0.162866	0.162866	0.162866	0.162866	0.162866
[3.89, 3.90]	aspartate	1832303 ± 104791	1610487 ± 65501	1491160 ± 116225	1400363 ± 155279	1445253 ± 135891	1401840 ± 172950	1361063 ± 196315	1449577 ± 152848	1436010 ± 133361	0.0265481	0.267964	0.260312	0.260312	0.260312	0.260312	0.260312	0.260312	0.260312
[3.93, 3.94]	creatine	16842333 ± 404848	16702333 ± 448108	16693333 ± 341792	16740333 ± 350168	16704333 ± 435396	16673000 ± 435776	16634333 ± 418346	16504667 ± 323788	16493000 ± 390811	0.0101365	0.199009	0.265208	0.39646	0.106382	0.106382	0.180187	0.106382	0.106382
[3.98, 3.99]	serine	2735867 ± 139943	2734733 ± 169880	2752400 ± 143859	2750167 ± 145976	2725200 ± 160074	2709767 ± 135552	2730400 ± 159098	2697700 ± 140835	2701633 ± 136565	0.185742	0.974422	0.2315	0.339052	0.919814	0.2315	0.95883	0.513977	0.339052
[4.00, 4.04]	ascorbic acid	5807647 ± 173190	5785377 ± 219697	5724530 ± 215941	5644713 ± 176813	5500070 ± 157557	5410060 ± 115187	5443013 ± 181585	5306433 ± 128881	5248443 ± 77653	4.70057e-06	0.757654	0.282138	0.0191843	0.0270838	0.0470698	0.0270474	0.0270838	0.0470698
[4.06, 4.07]	myo-inositol	4611667 ± 164929	4589533 ± 213369	4580667 ± 176764	4565367 ± 176748	4549367 ± 186330	4539600 ± 172753	4546700 ± 189042	4489933 ± 158805	4494800 ± 163395	0.0140984	0.699901	0.240662	0.259629	0.240662	0.0349914	0.240662	0.0349914	0.0162057
[4.10, 4.13]	lactate	5416433 ± 230690	5388533 ± 315346	5372367 ± 280158	5354467 ± 254853	5293933 ± 272734	5213500 ± 228999	5290067 ± 284793	5177967 ± 242551	5194733 ± 231358	0.0010663	0.773043	0.55847	0.259883	0.213186	0.0774738	0.235589	0.048628	0.0209568
[4.37, 4.38]	AMP	1232933 ± 38211	1201667 ± 32600	1184733 ± 15978	1183033 ± 13941	1162467 ± 8718	1156733 ± 1129	1142933 ± 11359	1127333 ± 8776	1136833 ± 11911	0.00928252	0.22102	0.22102	0.255928	0.22102	0.22102	0.22102	0.22102	0.22102
[4.38, 4.41]	NAA	4037367 ± 176105	4044467 ± 208517	4030367 ± 193618	4013233 ± 187418	3923000 ± 187001	3918467 ± 149534	3952033 ± 202889	3863267 ± 156074	3863133 ± 130169	0.00180518	0.880855	0.873086	0.233275	0.1567	0.1567	0.186964	0.1567	0.1567
[4.51, 4.53]	ascorbate	3193933 ± 58412	3138633 ± 95545	3099333 ± 82901	3024167 ± 59780	2945967 ± 51845	2884733 ± 51895	2892967 ± 80267	2789233 ± 28557	2744733 ± 35448	3.62907e-08	0.308062	0.0714449	0.011966	0.0085285	0.0139312	0.011966	0.011966	0.011966
[4.55, 4.58]	GSH	619313 ± 73697	609110 ± 93508	596193 ± 90938	571870 ± 95243	524467 ± 83184	513137 ± 82410	548927 ± 109755	482360 ± 93199	458403 ± 63038	9.91659e-05	0.791203	0.447593	0.29275	0.0768226	0.0768226	0.310967	0.092633	0.0750165
[6.14, 6.15]	unassigned	409663 ± 4871	400110 ± 6928	392257 ± 5719	383673 ± 12427	394293 ± 3913	392427 ± 3873	377100 ± 16448	381943 ± 10764	376430 ± 16491	0.200846	0.409748	0.275119	0.275119	0.275119	0.275119	0.275119	0.275119	0.284486
[6.15, 6.15]	unassigned	596623 ± 21547	587447 ± 29781	585213 ± 17212	576660 ± 23052	583363 ± 25701	577583 ± 27859	574673 ± 25289	570217 ± 13861	577113 ± 22250	0.364744	0.600355	0.600355	0.359324	0.359324	0.359324	0.359324	0.359324	0.359324
[6.15, 6.16]	ATP/ADP/AMP	219843 ± 19167	228350 ± 25100	221433 ± 33697	231963 ± 29514	212247 ± 24393	219717 ± 22239	233517 ± 35097	220227 ± 24348	220660 ± 20127	0.609264	0.981601	0.981601	0.981601	0.981601	0.981601	0.981601	0.981601	0.981601
[8.18, 8.18]	NAD	83405 ± 6825	79192 ± 5920	83810 ± 10744	77591 ± 5835	80459 ± 6034	84500 ± 5152	72074 ± 3792	88947 ± 1349	80714 ± 4892	0.581349	0.953118	0.979928	0.953118	0.953118	0.979928	0.522981	0.953118	0.953118
[8.21, 8.22]	unassigned	124533 ± 5798	118511 ± 11693	130573 ± 10323	132438 ± 20703	131597 ± 20528	123721 ± 18946	131693 ± 11899	130507 ± 15077	125487 ± 20322	0.863601	0.9335	0.9335	0.9335	0.9335	0.96358	0.9335	0.9335	0.96358
[8.24, 8.24]	adenosine	66568 ± 7119	81325 ± 7285	75245 ± 5267	81316 ± 4320	85577 ± 12280	86024 ± 11613	85735 ± 10819	81188 ± 9519	83924 ± 9566	0.0843027	0.217504	0.328944	0.217504	0.217504	0.217504	0.217504	0.279473	0.217504
[8.27, 8.28]	ATP/ADP/AMP	529340 ± 35641	517510 ± 39582	508487 ± 27552	501503 ± 26647	507207 ± 34979	508290 ± 34717	497117 ± 28715	486207 ± 23255	487497 ± 31010	0.0282009	0.283226	0.330477	0.283226	0.330477	0.283226	0.283226	0.283226	0.283226
[8.43, 8.44]	NAD	184733 ± 2324	187317 ± 11554	174533 ± 8047	176407 ± 2309	184813 ± 2444	184053 ± 8965	187050 ± 5782	189330 ± 4169	188110 ± 2593	0.631309	0.955779	0.862548	0.80625	0.955779	0.955779	0.955779	0.80625	0.955779
[8.54, 8.55]	ATP/ADP	287343 ± 43614	291723 ± 39897	296943 ± 49774	289860 ± 45577	313890 ± 58170	310053 ± 58956	309993 ± 53421	317007 ± 52226	314623 ± 57237	0.13913	0.705451	0.439408	0.760611	0.420057	0.439408	0.420057	0.420057	0.420057
[8.61, 8.62]	AMP	932770 ± 10169	932623 ± 12216	907580 ± 13772	902477 ± 14169	893847 ± 6400	891773 ± 17155	883760 ± 14908	870907 ± 23754	867757 ± 22867	0.0112603	0.985215	0.424232	0.341081	0.341081	0.341081	0.341081	0.341081	0.341081
[9.14, 9.16]	NAD	206670 ± 9430	191483 ± 8331	192220 ± 5166	201767 ± 4790	209803 ± 9053	208610 ± 10595	208263 ± 5917	191683 ± 14397	202943 ± 6540	0.508863	0.916932	0.916932	0.916932	0.916932	0.916932	0.916932	0.916932	0.916932
[9.34, 9.35]	NAD	184543 ± 7690	192380 ± 9492	184980 ± 3204	196690 ± 3018	185273 ± 10595	191880 ± 2056	184660 ± 4994	193287 ± 9198	183667 ± 3781	0.796896	0.992829	0.992829	0.976609	0.992829	0.992829	0.992829	0.992829	0.992829

## Sheet: MeOH80
80% MeOH	assignment	absolute integral value (mean ± se)									one-way ANOVA
spectral bin (ppm)		delay (hour)									anova p	multiple comparisons (p value adjusted by FDR)
		0	1	2	3	4	5	6	7	8		0v1	0v2	0v3	0v4	0v5	0v6	0v7	0v8
[0.01, 0.01]	TSP	3646167 ± 17068	3600467 ± 30543	3605100 ± 32705	3571467 ± 43692	3555000 ± 13661	3509467 ± 76313	3549700 ± 50358	3511000 ± 48000	3521400 ± 24432	0.229823	0.18814	0.18814	0.18814	0.0267087	0.26169	0.26169	0.18814	0.18814
[0.73, 0.74]	CoA	69565 ± 10514	61529 ± 4851	61108 ± 10482	61807 ± 5899	65743 ± 4538	57991 ± 3301	61047 ± 9951	63609 ± 7230	72197 ± 2479	0.825965	0.82611	0.82611	0.82611	0.82611	0.82611	0.82611	0.82611	0.82611
[0.95, 0.98]	leucine	342917 ± 42097	312143 ± 34830	327437 ± 36997	341380 ± 31622	349953 ± 38786	336610 ± 41454	355623 ± 41199	370410 ± 33936	381967 ± 47563	0.000882378	0.19363	0.19363	0.938818	0.670072	0.396777	0.169411	0.19363	0.169411
[0.99, 1.00]	valine	272853 ± 35747	263240 ± 20353	269733 ± 23395	249880 ± 17509	273217 ± 32809	250412 ± 30042	265810 ± 29282	276563 ± 21725	283543 ± 36443	0.254327	0.979392	0.979392	0.979392	0.979392	0.979392	0.979392	0.979392	0.979392
[1.01, 1.02]	isoleucine	151178 ± 27326	119732 ± 14331	132370 ± 29395	122111 ± 12689	138481 ± 17720	118237 ± 17359	127515 ± 17781	150886 ± 7504	152399 ± 17782	0.107943	0.486101	0.486101	0.486101	0.789628	0.486101	0.486101	0.990177	0.990177
[1.32, 1.37]	lactate	28345667 ± 1282951	28373667 ± 1495388	28353667 ± 1179429	28896667 ± 1513205	29324000 ± 1760865	29770667 ± 1827459	30004333 ± 2047839	30106667 ± 2227675	30022667 ± 2237324	0.021583	0.95273	0.95273	0.394667	0.387677	0.387677	0.387677	0.387677	0.387677
[1.47, 1.50]	alanine	2194433 ± 80607	2180000 ± 109405	2228067 ± 83996	2250967 ± 113440	2270600 ± 117304	2291567 ± 102565	2321467 ± 126783	2331800 ± 147830	2323800 ± 130385	0.00254842	0.66811	0.268809	0.292898	0.268809	0.268809	0.268809	0.268809	0.268809
[1.88, 1.91]	GABA	3479433 ± 189681	3309900 ± 110041	3353367 ± 185971	3277700 ± 157300	3419067 ± 152225	3229233 ± 113549	3330333 ± 158553	3415267 ± 63021	3516367 ± 155919	0.0728781	0.503225	0.503225	0.503225	0.675341	0.503225	0.503225	0.675341	0.520308
[1.91, 1.92]	acetate	1460067 ± 40041	1442100 ± 43352	1444233 ± 52206	1444167 ± 45077	1445000 ± 46584	1425200 ± 20793	1448467 ± 26891	1443600 ± 19840	1464967 ± 41420	0.747692	0.6776	0.6776	0.6776	0.6776	0.6776	0.6776	0.6776	0.815468
[1.92, 1.93]	GABA	553333 ± 24010	543643 ± 26274	542557 ± 14851	531313 ± 19361	551177 ± 19064	544897 ± 19105	533663 ± 25346	561543 ± 20742	561797 ± 20448	0.23458	0.404196	0.550868	0.563176	0.827784	0.54551	0.428014	0.428014	0.428014
[2.01, 2.03]	NAA	11924000 ± 417871	11725000 ± 328658	11771667 ± 468623	11709333 ± 476393	11786333 ± 452546	11524333 ± 205333	11803667 ± 298137	11752333 ± 190197	11905000 ± 372116	0.547782	0.538977	0.538977	0.574121	0.538977	0.538977	0.587698	0.6064	0.7185
[2.03, 2.09]	glutamate	12166607 ± 411165	12068610 ± 430234	12095493 ± 318726	12107073 ± 236141	12319600 ± 359834	12295987 ± 483121	12307163 ± 518398	12463413 ± 496654	12412213 ± 461405	0.11235	0.326794	0.597335	0.766644	0.326794	0.428773	0.429716	0.326794	0.326794
[2.03, 2.04]	glutamate	1247733 ± 26151	1271200 ± 66846	1269033 ± 23640	1256333 ± 52476	1320633 ± 3524	1377767 ± 106568	1304700 ± 99540	1369167 ± 110807	1325733 ± 51620	0.724236	0.789679	0.789679	0.922528	0.530793	0.59792	0.789679	0.59792	0.530793
[2.04, 2.05]	glutamate	1727733 ± 81077	1690967 ± 59741	1684800 ± 48746	1714933 ± 17193	1762233 ± 46737	1752367 ± 100001	1755533 ± 105678	1814000 ± 77156	1798633 ± 77651	0.150657	0.48761	0.48761	0.884492	0.48761	0.48761	0.48761	0.331799	0.331799
[2.05, 2.06]	glutamate	2865167 ± 99951	2813100 ± 80484	2835067 ± 103761	2821500 ± 91409	2869767 ± 93747	2826167 ± 87591	2873233 ± 93269	2891967 ± 84795	2925633 ± 111658	0.00182175	0.343937	0.171979	0.395727	0.670424	0.388462	0.513899	0.388462	0.290092
[2.06, 2.07]	glutamate	2887367 ± 88330	2867800 ± 97683	2879200 ± 88145	2882033 ± 90476	2896967 ± 97604	2886133 ± 79377	2915267 ± 93808	2911800 ± 90942	2912000 ± 94871	0.0663981	0.381561	0.357897	0.357897	0.669795	0.910199	0.357897	0.516969	0.516969
[2.07, 2.08]	glutamate	2469367 ± 84203	2461333 ± 86342	2467200 ± 70015	2471133 ± 72571	2495133 ± 88037	2483567 ± 78946	2489100 ± 88445	2499367 ± 90930	2481967 ± 84270	0.357328	0.432108	0.913552	0.913552	0.432108	0.872236	0.432108	0.432108	0.898112
[2.08, 2.09]	glutamate	969240 ± 32302	964210 ± 39198	960193 ± 28629	961140 ± 28340	974867 ± 36052	969987 ± 36312	969330 ± 40395	977113 ± 42968	968247 ± 42087	0.691574	0.984843	0.736096	0.736096	0.861331	0.993369	0.993369	0.984843	0.993369
[2.10, 2.19]	glutamate / glutamine	22424000 ± 613220	22350333 ± 726507	22487000 ± 655394	22463333 ± 665979	22485000 ± 702607	22342333 ± 572320	22397333 ± 608275	22406333 ± 627007	22393000 ± 635925	0.759291	0.907035	0.907035	0.907035	0.907035	0.907035	0.907035	0.907035	0.907035
[2.23, 2.24]	acetone	215697 ± 8085	208310 ± 10771	212990 ± 7417	216623 ± 4294	211237 ± 10714	211927 ± 5040	218060 ± 3948	215130 ± 8221	214013 ± 11193	0.880736	0.838533	0.838533	0.838533	0.838533	0.838533	0.838533	0.838533	0.838533
[2.28, 2.31]	GABA	4186667 ± 215244	4073133 ± 169814	4107067 ± 197726	4077667 ± 185423	4182867 ± 197207	4059667 ± 135356	4170800 ± 173929	4207700 ± 143079	4262500 ± 199818	0.0470366	0.630917	0.630917	0.630917	0.942538	0.630917	0.916737	0.916737	0.311951
[2.31, 2.40]	glutamate	19309333 ± 571599	19190667 ± 602344	19311667 ± 557465	19365333 ± 564937	19536667 ± 644414	19454000 ± 559775	19574000 ± 695875	19667000 ± 621873	19722000 ± 702530	0.00476074	0.214029	0.915006	0.214029	0.214029	0.214029	0.236763	0.214029	0.214029
[2.40, 2.41]	succinate	1343033 ± 14876	1338467 ± 33857	1360300 ± 25888	1382900 ± 41994	1375900 ± 40783	1385767 ± 23725	1407033 ± 37377	1402600 ± 35806	1417567 ± 40169	0.00193858	0.847771	0.387529	0.387529	0.387529	0.228098	0.228098	0.228098	0.228098
[2.42, 2.48]	glutamine	8145863 ± 243844	8076677 ± 296936	8192257 ± 282778	8163837 ± 307352	8224537 ± 308444	8141410 ± 241346	8237560 ± 262061	8189603 ± 275926	8252703 ± 315209	0.143189	0.620258	0.620258	0.825127	0.620258	0.825127	0.620258	0.620258	0.620258
[2.48, 2.52]	NAA	5099867 ± 142559	5176567 ± 205665	5229333 ± 154371	5286567 ± 251613	5252000 ± 246948	5292967 ± 156898	5327233 ± 201308	5291100 ± 217950	5243133 ± 214341	0.164157	0.394756	0.394756	0.394756	0.394756	0.394756	0.394756	0.394756	0.394756
[2.52, 2.55]	GSSG	1668280 ± 40000	1723137 ± 56230	1784527 ± 30964	1849880 ± 78408	1841393 ± 102356	1917320 ± 110423	1907437 ± 100233	1911917 ± 139525	1876227 ± 118301	0.00798342	0.256903	0.211575	0.211575	0.211575	0.211575	0.211575	0.211575	0.211575
[2.55, 2.58]	GSH	1859363 ± 92819	1832510 ± 131664	1851567 ± 81962	1821283 ± 94371	1778227 ± 89943	1796183 ± 71962	1744033 ± 55554	1734077 ± 86256	1666610 ± 68323	0.000909715	0.577759	0.577759	0.323013	0.189103	0.323013	0.218814	0.0279992	0.0639523
[2.65, 2.67]	aspartate-2-d1	743080 ± 35089	708093 ± 34531	730040 ± 35006	725983 ± 35061	747040 ± 36888	711430 ± 13063	729150 ± 23813	750783 ± 13669	775047 ± 25689	0.0644582	0.760125	0.760125	0.815157	0.815157	0.815157	0.815157	0.815157	0.760125
[2.67, 2.68]	aspartate	552623 ± 28747	534280 ± 24335	543717 ± 29927	535773 ± 21335	549047 ± 25024	513973 ± 11901	538580 ± 21321	554980 ± 17450	563010 ± 28492	0.121483	0.370962	0.0741419	0.731317	0.887626	0.408757	0.470185	0.887626	0.0741419
[2.68, 2.68]	NAA/aspartate-2-d1	1468433 ± 58268	1419733 ± 51488	1439433 ± 78014	1419367 ± 69943	1436000 ± 69221	1378367 ± 24325	1426667 ± 32909	1412533 ± 15763	1474733 ± 62744	0.375655	0.557152	0.557152	0.557152	0.557152	0.557152	0.557152	0.557152	0.812561
[2.68, 2.69]	aspartate-2-d1/NAA	872820 ± 29570	866303 ± 29997	865000 ± 37149	861090 ± 32017	865050 ± 33587	856587 ± 22055	865160 ± 22659	854133 ± 21628	869957 ± 34882	0.665061	0.668228	0.668228	0.664071	0.664071	0.664071	0.664071	0.664071	0.806255
[2.69, 2.69]	NAA/aspartate-2-d1	1412767 ± 46135	1441433 ± 51622	1448567 ± 28326	1478600 ± 64100	1449567 ± 55782	1473667 ± 43043	1483333 ± 49200	1474533 ± 62723	1441033 ± 30980	0.131248	0.375474	0.375474	0.375474	0.405556	0.375474	0.375474	0.375474	0.375474
[2.69, 2.70]	aspartate	761360 ± 25191	749550 ± 38150	757240 ± 22340	745620 ± 18606	754357 ± 26735	750853 ± 38609	737233 ± 34014	747190 ± 26923	749580 ± 34359	0.715972	0.613051	0.676336	0.570816	0.590647	0.613051	0.475632	0.187792	0.590647
[2.70, 2.72]	NAA	2432867 ± 77939	2452800 ± 106919	2460600 ± 71537	2478367 ± 105405	2455200 ± 96741	2481500 ± 81490	2476000 ± 92370	2456733 ± 93187	2435600 ± 81902	0.367278	0.672143	0.61637	0.61637	0.61637	0.61637	0.61637	0.61637	0.874069
[2.79, 2.80]	aspartate-2-d1	203060 ± 25695	157927 ± 16921	164237 ± 21450	161643 ± 19476	182190 ± 18624	139407 ± 12914	161983 ± 21997	166837 ± 15234	202607 ± 15692	0.161789	0.527837	0.527837	0.527837	0.527837	0.527837	0.527837	0.527837	0.985065
[2.80, 2.81]	aspartate	547580 ± 26536	523440 ± 27508	539413 ± 24964	536670 ± 35485	530267 ± 34469	522183 ± 8143	539223 ± 23053	527917 ± 22579	530463 ± 25460	0.588944	0.094613	0.094613	0.430793	0.269697	0.369368	0.369368	0.219878	0.094613
[2.81, 2.81]	aspartate	622823 ± 29429	607470 ± 32536	620990 ± 24037	608593 ± 35278	609187 ± 39787	603167 ± 20127	612827 ± 27833	615380 ± 26255	609560 ± 29484	0.772749	0.498028	0.84879	0.680156	0.680156	0.680156	0.680156	0.680156	0.680156
[2.82, 2.83]	aspartate-2-d1	147707 ± 16852	115402 ± 19189	120530 ± 9514	108712 ± 15129	121663 ± 7872	116283 ± 6939	117929 ± 14133	135317 ± 5624	135380 ± 10299	0.193931	0.433345	0.433345	0.433345	0.433345	0.433345	0.494806	0.627929	0.604791
[2.83, 2.83]	aspartate	387333 ± 18614	380680 ± 17655	379707 ± 14659	387700 ± 24323	377377 ± 21736	372070 ± 9382	386467 ± 13398	383350 ± 14368	383283 ± 18416	0.668791	0.423441	0.516262	0.955927	0.423441	0.539024	0.955927	0.945096	0.945096
[2.83, 2.84]	aspartate	516520 ± 30259	496453 ± 35911	499463 ± 22130	502370 ± 26663	501447 ± 25514	499340 ± 25439	491930 ± 21399	496180 ± 22862	498957 ± 22693	0.515734	0.335859	0.335859	0.365691	0.335859	0.335859	0.335859	0.335859	0.346711
[2.91, 2.97]	GSH	1839327 ± 209111	1561987 ± 162018	1599360 ± 186770	1429947 ± 133499	1485370 ± 110782	1226073 ± 92750	1267647 ± 88896	1376657 ± 56841	1430417 ± 15446	0.0329411	0.221846	0.14545	0.221846	0.221846	0.221846	0.221846	0.221846	0.221846
[2.97, 3.00]	GSSG	915387 ± 71890	792507 ± 27164	868290 ± 58437	820373 ± 48217	892680 ± 28606	777983 ± 29865	837463 ± 32076	902227 ± 38725	951277 ± 26621	0.150865	0.684099	0.684099	0.684099	0.90826	0.684099	0.684099	0.90826	0.684099
[3.00, 3.03]	GABA	4485367 ± 268225	4193067 ± 149632	4329500 ± 256042	4212100 ± 201802	4354567 ± 194150	4040700 ± 118151	4186100 ± 135431	4337867 ± 26902	4514767 ± 137477	0.117446	0.558876	0.512224	0.686808	0.686808	0.558876	0.558876	0.690283	0.843144
[3.03, 3.06]	creatine	18204667 ± 479582	18215667 ± 599281	18117333 ± 445804	18053333 ± 525034	17979333 ± 479114	17959667 ± 336960	17934333 ± 426746	17828333 ± 365887	17763333 ± 380982	0.0293751	0.935166	0.20678	0.20678	0.206364	0.29173	0.20678	0.20678	0.206364
[3.19, 3.20]	acylcarnitine	517067 ± 51195	458353 ± 19295	488660 ± 54422	472980 ± 29971	506973 ± 31898	434970 ± 7347	463773 ± 25599	505767 ± 12608	534747 ± 38203	0.218055	0.559423	0.559423	0.741017	0.845545	0.559423	0.559423	0.845545	0.559423
[3.20, 3.21]	choline	795360 ± 85184	713960 ± 59504	757283 ± 89573	723530 ± 60165	777633 ± 70978	685070 ± 35981	728290 ± 57055	759633 ± 31176	821860 ± 58429	0.057047	0.539787	0.301805	0.569307	0.666786	0.539787	0.543127	0.666786	0.569307
[3.21, 3.22]	unassigned	748273 ± 48654	663907 ± 20949	703300 ± 50958	667580 ± 48719	713480 ± 27651	624570 ± 32645	683157 ± 28354	714200 ± 10235	773503 ± 17604	0.0774278	0.592384	0.592384	0.592384	0.592384	0.592384	0.592384	0.621226	0.592384
[3.22, 3.23]	phosphocholine	5165567 ± 177973	5019567 ± 132022	5103133 ± 234177	5048367 ± 217601	5113867 ± 195876	4912167 ± 78685	5073767 ± 102311	5093367 ± 44444	5222333 ± 159300	0.392608	0.557887	0.557887	0.557887	0.557887	0.557887	0.557887	0.658563	0.557887
[3.23, 3.24]	glycerolphosphocholine	9040867 ± 258871	9161100 ± 346456	9195567 ± 244753	9262967 ± 323263	9331033 ± 368734	9367833 ± 354410	9425700 ± 418556	9425867 ± 402056	9394867 ± 404804	0.0210914	0.30764	0.206592	0.206592	0.206592	0.206592	0.206592	0.206592	0.206592
[3.25, 3.26]	taurine	3482667 ± 252489	3271100 ± 165440	3274700 ± 154377	3432000 ± 166094	3671167 ± 299090	3715900 ± 352473	3867467 ± 422601	3975467 ± 451776	4102567 ± 530436	0.00470743	0.200504	0.200504	0.620788	0.200504	0.200504	0.200504	0.200504	0.200504
[3.26, 3.27]	taurine/myo-inositol	5728167 ± 219485	5597600 ± 183151	5587333 ± 194372	5649633 ± 254917	5708800 ± 277531	5673867 ± 154648	5813900 ± 239439	5762700 ± 232515	5835133 ± 300989	0.0529882	0.428016	0.428016	0.428016	0.775113	0.563166	0.428016	0.428016	0.428016
[3.27, 3.27]	myo-inositol/taurine	1207233 ± 52646	1219133 ± 58805	1203200 ± 20282	1233267 ± 46314	1231500 ± 46882	1284867 ± 84496	1259000 ± 78949	1266667 ± 89566	1226633 ± 59267	0.307773	0.665019	0.915718	0.665019	0.665019	0.665019	0.665019	0.665019	0.665019
[3.27, 3.28]	taurine	3921967 ± 103182	3986833 ± 156881	3944367 ± 86947	3984033 ± 131012	3963267 ± 131836	4042300 ± 162404	4005633 ± 167899	3985567 ± 175905	3933000 ± 142330	0.35985	0.524883	0.524883	0.524883	0.524883	0.524883	0.524883	0.574972	0.834209
[3.28, 3.30]	myo-inositol	3547733 ± 100901	3678967 ± 172293	3634233 ± 91386	3701400 ± 154525	3643967 ± 145211	3764267 ± 196094	3687900 ± 175135	3657667 ± 201168	3557100 ± 149690	0.133692	0.474869	0.474869	0.474869	0.474869	0.474869	0.474869	0.538316	0.910393
[3.30, 3.33]	GSSG	1249147 ± 18249	1383850 ± 74854	1395817 ± 29696	1474957 ± 100806	1419027 ± 68317	1551363 ± 129263	1465913 ± 105811	1457523 ± 142022	1392590 ± 94396	0.0662881	0.288745	0.288745	0.288745	0.288745	0.288745	0.288745	0.288745	0.288745
[3.35, 3.35]	scyllo-inositol	314583 ± 8939	314060 ± 14679	320383 ± 13974	321963 ± 23780	317033 ± 20545	328220 ± 8426	324093 ± 15248	319613 ± 16813	316727 ± 16273	0.652671	0.950349	0.950349	0.950349	0.950349	0.149143	0.950349	0.950349	0.950349
[3.36, 3.36]	MeOH	130670 ± 17190	129767 ± 23297	134003 ± 17905	128320 ± 18731	126423 ± 16778	135217 ± 19322	127963 ± 12339	129073 ± 20044	120860 ± 17266	0.206224	0.896347	0.202999	0.741711	0.675289	0.475162	0.741711	0.741711	0.116053
[3.40, 3.44]	taurine	12332000 ± 258501	12321000 ± 308237	12281000 ± 263728	12253333 ± 301806	12215333 ± 256294	12133000 ± 96090	12208333 ± 148976	12153333 ± 140647	12125667 ± 172300	0.490145	0.850938	0.152769	0.431935	0.0622216	0.447987	0.447987	0.431935	0.386816
[3.52, 3.54]	myo-inositol	3833900 ± 115311	3776867 ± 111672	3821400 ± 150955	3804567 ± 165019	3815133 ± 147706	3717567 ± 35367	3808667 ± 64440	3778067 ± 56334	3832767 ± 104618	0.784095	0.690102	0.871056	0.871056	0.871056	0.871056	0.871056	0.871056	0.932846
[3.62, 3.63]	myo-inositol	3048667 ± 64018	3032767 ± 76583	3038267 ± 81328	3044400 ± 122407	3011867 ± 92101	2981267 ± 10886	3029200 ± 41238	2986033 ± 33784	2986667 ± 52585	0.807384	0.73066	0.750313	0.948572	0.73066	0.73066	0.73066	0.73066	0.280328
[3.73, 3.75]	ascorbic acid	3041180 ± 131463	2769097 ± 96494	2734417 ± 116034	2596797 ± 104182	2572537 ± 69586	2337713 ± 72444	2361457 ± 62952	2364807 ± 57451	2404640 ± 13367	9.51002e-05	0.101216	0.0930139	0.120577	0.0930139	0.0930139	0.0930139	0.0930139	0.0930139
[3.75, 3.77]	glutamate (H[αC])	7066467 ± 185682	6921700 ± 173833	6867300 ± 187258	6788967 ± 185900	6753533 ± 150223	6595133 ± 38526	6678067 ± 64463	6621000 ± 44319	6643700 ± 92357	0.00382058	0.0734311	0.0506299	0.0734311	0.0618303	0.123185	0.1012	0.1012	0.0734311
[3.75, 3.75]	glutamate	1425467 ± 46387	1394267 ± 33198	1399567 ± 34704	1397567 ± 42312	1380800 ± 33002	1361767 ± 1220	1381400 ± 18245	1378100 ± 16979	1378400 ± 18937	0.263172	0.297873	0.297873	0.273331	0.297873	0.297873	0.297873	0.297873	0.297873
[3.75, 3.76]	glutamate	2316300 ± 70902	2230867 ± 59237	2185267 ± 74973	2126533 ± 63623	2096533 ± 47610	2013133 ± 34069	2032800 ± 14729	2006800 ± 19299	2010967 ± 19648	0.000133847	0.0776247	0.0776247	0.0776247	0.0776247	0.0815177	0.0776247	0.0776247	0.0776247
[3.89, 3.90]	aspartate	1719243 ± 85216	1625833 ± 74950	1675600 ± 61309	1640363 ± 53674	1667473 ± 51528	1578317 ± 24649	1624537 ± 55557	1649450 ± 12447	1706367 ± 54276	0.076017	0.501947	0.501947	0.501947	0.501947	0.501947	0.501947	0.501947	0.732991
[3.93, 3.94]	creatine	15512333 ± 415715	15551667 ± 476638	15565333 ± 500382	15577667 ± 647218	15516000 ± 583979	15417667 ± 278170	15613000 ± 433729	15439000 ± 383555	15481000 ± 480069	0.964976	0.920723	0.920723	0.920723	0.984893	0.920723	0.920723	0.920723	0.920723
[3.98, 3.99]	serine	2266300 ± 69899	2317767 ± 65761	2322433 ± 50056	2373367 ± 85243	2328367 ± 67821	2377333 ± 59903	2382167 ± 54197	2336700 ± 76338	2332000 ± 74102	0.0614615	0.401835	0.401835	0.401835	0.401835	0.401835	0.401835	0.401835	0.401835
[4.00, 4.04]	ascorbic acid	5134200 ± 174501	5253257 ± 205322	5126280 ± 141966	5152670 ± 216400	5013610 ± 193892	5177403 ± 193854	5049703 ± 189109	4935543 ± 251351	4819330 ± 195977	0.00124556	0.743358	0.914226	0.914226	0.743358	0.914226	0.878198	0.743358	0.203362
[4.06, 4.07]	myo-inositol	4010033 ± 98441	4053767 ± 119239	4041033 ± 117107	4085100 ± 170581	4034200 ± 141067	4082067 ± 83548	4117233 ± 112848	4048300 ± 123981	4050133 ± 140612	0.565797	0.670046	0.670046	0.670046	0.780618	0.670046	0.670046	0.670046	0.670046
[4.10, 4.13]	lactate	4657933 ± 176372	4630200 ± 175376	4503833 ± 90356	4501733 ± 133110	4392633 ± 95722	4455667 ± 51045	4425400 ± 29328	4331500 ± 86490	4287067 ± 89302	0.00651328	0.589965	0.30073	0.24356	0.236971	0.30073	0.30073	0.236971	0.236971
[4.37, 4.38]	AMP	1108433 ± 34749	1104633 ± 36209	1109433 ± 35154	1112867 ± 52673	1104300 ± 46046	1117833 ± 18000	1122267 ± 25823	1114300 ± 24519	1121667 ± 46515	0.962819	0.929484	0.929484	0.929484	0.929484	0.929484	0.929484	0.929484	0.929484
[4.38, 4.41]	NAA	3399600 ± 71762	3456567 ± 103174	3407967 ± 59915	3419500 ± 101189	3374767 ± 84770	3446133 ± 83931	3423200 ± 59540	3346533 ± 90556	3299433 ± 70280	0.0180027	0.752796	0.752796	0.787954	0.752796	0.752796	0.752796	0.752796	0.169062
[4.51, 4.53]	ascorbate	2866700 ± 66546	2860933 ± 90222	2740700 ± 53606	2710767 ± 86959	2605667 ± 71838	2640333 ± 27719	2586233 ± 10732	2489533 ± 31233	2434833 ± 54457	5.31159e-07	0.88484	0.0221538	0.0490466	0.00356226	0.0480169	0.0490466	0.0221538	0.0221538
[4.55, 4.58]	GSH	341717 ± 26495	390807 ± 46644	328877 ± 8922	343460 ± 54441	284057 ± 43840	321780 ± 30741	289620 ± 6828	245217 ± 33670	205933 ± 45057	0.00293731	0.540722	0.654189	0.975279	0.432319	0.654189	0.432319	0.0776318	0.102803
[6.14, 6.15]	unassigned	393850 ± 17272	372017 ± 18170	375883 ± 20882	382670 ± 16301	379107 ± 11558	366017 ± 10526	366843 ± 7174	371710 ± 3732	384843 ± 11420	0.560223	0.284233	0.284233	0.284233	0.346176	0.346176	0.346176	0.346176	0.346176
[6.15, 6.15]	unassigned	512503 ± 14365	510967 ± 16928	511053 ± 9546	501810 ± 15093	494010 ± 13517	498150 ± 13386	503987 ± 9221	486630 ± 11530	497053 ± 11393	0.0099996	0.785634	0.870932	0.0942052	0.155869	0.519185	0.576748	0.166192	0.352913
[6.15, 6.16]	ATP/ADP/AMP	145387 ± 14320	160380 ± 5536	154077 ± 3979	154157 ± 4437	155207 ± 7414	159317 ± 9947	153937 ± 11398	149363 ± 6794	144747 ± 10740	0.747857	0.627453	0.761522	0.761522	0.761522	0.517104	0.517104	0.761522	0.968923
[8.18, 8.18]	NAD	74510 ± 3009	68481 ± 4758	66512 ± 8598	61665 ± 4157	57767 ± 5509	57132 ± 9769	62555 ± 10013	56206 ± 11721	66516 ± 5415	0.467982	0.479271	0.457612	0.457612	0.457612	0.457612	0.457612	0.457612	0.457612
[8.21, 8.22]	unassigned	106518 ± 10102	106820 ± 8295	96419 ± 14936	96204 ± 2246	106594 ± 7222	95917 ± 3278	103385 ± 7047	103114 ± 3881	97845 ± 7208	0.627099	0.986006	0.814202	0.814202	0.986006	0.814202	0.814202	0.986006	0.814202
[8.24, 8.24]	adenosine	41268 ± 9185	49022 ± 10874	51187 ± 14071	52814 ± 11965	50932 ± 12168	51909 ± 11052	53877 ± 11424	53214 ± 13092	54862 ± 3981	0.233351	0.1312	0.207648	0.178	0.207648	0.1312	0.1312	0.178	0.178
[8.27, 8.28]	ATP/ADP/AMP	450040 ± 10249	417343 ± 8033	397303 ± 10663	388303 ± 24709	365873 ± 23324	367967 ± 38844	369663 ± 28821	356230 ± 30241	360307 ± 25877	0.00427215	0.125319	0.116114	0.130628	0.130628	0.174469	0.131003	0.131003	0.130628
[8.43, 8.44]	NAD	173040 ± 11231	151410 ± 4311	155093 ± 1382	167027 ± 4089	158627 ± 9905	160007 ± 11535	162700 ± 8886	167490 ± 6913	161370 ± 2666	0.46139	0.46781	0.46781	0.725878	0.0689237	0.46781	0.46781	0.46781	0.46781
[8.54, 8.55]	ATP/ADP	184400 ± 13885	164447 ± 16948	187393 ± 8260	179553 ± 18921	179887 ± 12974	171630 ± 23887	185460 ± 18936	180120 ± 14376	182923 ± 14817	0.51798	0.443217	0.909031	0.909031	0.518242	0.909031	0.909031	0.909031	0.909031
[8.61, 8.62]	AMP	881510 ± 35574	876470 ± 37437	879520 ± 36070	864607 ± 35107	862340 ± 27314	843027 ± 10427	871020 ± 17080	862047 ± 10471	871073 ± 18134	0.49058	0.5608	0.814725	0.5608	0.5608	0.5608	0.744858	0.744858	0.744858
[9.14, 9.16]	NAD	193190 ± 4363	184037 ± 2491	184740 ± 4431	180210 ± 10837	193017 ± 11583	183553 ± 8000	194930 ± 18505	174847 ± 12366	180153 ± 6041	0.640303	0.169875	0.141552	0.507087	0.983554	0.317734	0.983554	0.317734	0.461014
[9.34, 9.35]	NAD	165410 ± 11521	161710 ± 2468	165283 ± 704	169520 ± 1961	153093 ± 8527	161393 ± 8802	165787 ± 5822	167357 ± 8532	158403 ± 4662	0.4511	0.992514	0.992514	0.992514	0.992514	0.992514	0.992514	0.992514	0.992514

## Sheet: MC
MeOH/H2O/CHCl3	assignment	absolute integral value (mean ± se)									one-way ANOVA
spectral bin (ppm)		delay (hour)									anova p	multiple comparisons (p value adjusted by FDR)
		0	1	2	3	4	5	6	7	8		0v1	0v2	0v3	0v4	0v5	0v6	0v7	0v8
[0.01, 0.01]	TSP	3733533 ± 28989	3765867 ± 34415	3732300 ± 38712	3740533 ± 18413	3746467 ± 33140	3695933 ± 50941	3693333 ± 65254	3690267 ± 15260	3664933 ± 10983	0.569925	0.976616	0.976616	0.976616	0.976616	0.976616	0.976616	0.763365	0.500525
[0.73, 0.74]	CoA	32798 ± 12261	30734 ± 11873	45575 ± 5423	41559 ± 5395	46824 ± 4669	45012 ± 3116	39503 ± 3744	32749 ± 9481	50400 ± 7799	0.329687	0.997715	0.697255	0.78461	0.697255	0.78461	0.909415	0.997715	0.680149
[0.95, 0.98]	leucine	335203 ± 17459	318557 ± 7675	340687 ± 17974	338650 ± 12997	352110 ± 22971	341157 ± 12018	326793 ± 14047	335217 ± 23768	359493 ± 22410	0.0873798	0.655164	0.655164	0.97469	0.836396	0.836396	0.836396	0.999004	0.655164
[0.99, 1.00]	valine	260167 ± 19120	246850 ± 3897	264507 ± 22993	254323 ± 21911	284460 ± 24566	269033 ± 4536	260617 ± 9498	247276 ± 23292	279357 ± 22476	0.249682	0.746554	0.740723	0.740723	0.405985	0.766431	0.967633	0.740723	0.405985
[1.01, 1.02]	isoleucine	133052 ± 18580	122758 ± 10344	155051 ± 15338	141103 ± 12110	157437 ± 19252	154050 ± 9266	137646 ± 11333	134950 ± 13389	161770 ± 21870	0.0181369	0.749442	0.111836	0.744781	0.111836	0.586331	0.749442	0.76057	0.111836
[1.32, 1.37]	lactate	28316667 ± 1761463	28416333 ± 1889885	28297333 ± 1809331	28309667 ± 1890976	28224000 ± 1880247	28220333 ± 2035384	28289667 ± 1915035	28290333 ± 1819279	28063667 ± 1838895	0.622804	0.964402	0.964402	0.964402	0.964402	0.964402	0.964402	0.964402	0.659001
[1.47, 1.50]	alanine	2997467 ± 228726	3034467 ± 248880	3024467 ± 241402	3007867 ± 267676	2988700 ± 254978	2972700 ± 273686	2981933 ± 254595	2967033 ± 225183	2961967 ± 210964	0.615609	0.662144	0.662144	0.835268	0.835268	0.835268	0.835268	0.574118	0.835268
[1.88, 1.91]	GABA	4700467 ± 352204	4483933 ± 324759	4598500 ± 290872	4499033 ± 296142	4620500 ± 325737	4535467 ± 251261	4409533 ± 299965	4395633 ± 336650	4533900 ± 325828	0.0134065	0.326454	0.384287	0.237121	0.326454	0.384287	0.237121	0.237121	0.218845
[1.91, 1.92]	acetate	1734100 ± 80044	1685667 ± 97098	1706133 ± 70274	1699167 ± 81191	1712500 ± 89093	1690433 ± 86098	1694633 ± 92695	1692133 ± 83110	1702500 ± 85509	0.17836	0.414138	0.428759	0.414138	0.50471	0.414138	0.414138	0.414138	0.414138
[1.92, 1.93]	GABA	758823 ± 71050	718223 ± 38956	733543 ± 63343	711640 ± 51311	734630 ± 44014	723277 ± 37341	711630 ± 39323	713563 ± 54352	743590 ± 54413	0.449836	0.523734	0.497745	0.497745	0.523734	0.523734	0.523734	0.497745	0.523734
[2.01, 2.03]	NAA	13782000 ± 721483	13753333 ± 935764	13804333 ± 708487	13798000 ± 830093	13927333 ± 949965	13691667 ± 854478	13574333 ± 943656	13580333 ± 842577	13660000 ± 788524	0.518778	0.915244	0.915244	0.915244	0.915244	0.915244	0.915244	0.915244	0.915244
[2.03, 2.09]	glutamate	15002167 ± 977542	14861600 ± 785039	14918700 ± 935957	14859767 ± 899082	14926033 ± 800238	14955500 ± 848952	14976767 ± 773063	14929400 ± 892557	15043333 ± 940899	0.901488	0.878102	0.878102	0.878102	0.90676	0.90676	0.919509	0.878102	0.878102
[2.03, 2.04]	glutamate	1493167 ± 146112	1470600 ± 44136	1463400 ± 142767	1472733 ± 109971	1458967 ± 45902	1501733 ± 83013	1556133 ± 59879	1553633 ± 100980	1553533 ± 120168	0.708062	0.907778	0.907778	0.907778	0.907778	0.907778	0.907778	0.907778	0.907778
[2.04, 2.05]	glutamate	2235867 ± 163876	2178767 ± 108245	2230200 ± 158977	2179567 ± 128920	2214367 ± 108731	2251000 ± 121618	2213200 ± 101857	2187667 ± 155731	2243433 ± 155242	0.755875	0.855865	0.855865	0.855865	0.855865	0.855865	0.855865	0.855865	0.855865
[2.05, 2.06]	glutamate	3532800 ± 212408	3484000 ± 188540	3517000 ± 189394	3501733 ± 194140	3537900 ± 191318	3514633 ± 182834	3482867 ± 187855	3485100 ± 199938	3523900 ± 211629	0.118011	0.49153	0.751072	0.49153	0.838952	0.780389	0.49153	0.49153	0.573038
[2.06, 2.07]	glutamate	3550867 ± 206644	3540600 ± 200377	3532067 ± 193329	3538333 ± 205490	3546833 ± 207575	3520133 ± 206747	3532200 ± 198963	3521300 ± 199057	3530433 ± 205357	0.0753173	0.539109	0.41908	0.136828	0.489336	0.136828	0.220817	0.136828	0.136828
[2.07, 2.08]	glutamate	3035700 ± 174377	3033767 ± 172367	3019667 ± 170888	3026667 ± 180325	3024267 ± 175085	3020333 ± 184880	3037033 ± 180362	3030833 ± 160299	3027867 ± 169059	0.763259	0.865478	0.568321	0.568321	0.076476	0.568321	0.865478	0.865478	0.764327
[2.08, 2.09]	glutamate	1153767 ± 80441	1153867 ± 72133	1156367 ± 82856	1140733 ± 82991	1143700 ± 76050	1147667 ± 78472	1155333 ± 70691	1150867 ± 79048	1164167 ± 81365	0.419212	0.992128	0.992128	0.31536	0.761035	0.592923	0.992128	0.761035	0.31536
[2.10, 2.19]	glutamate / glutamine	28243333 ± 1601238	28213000 ± 1645891	28095333 ± 1578230	28125000 ± 1635978	28047000 ± 1646864	28045000 ± 1754810	28034667 ± 1698961	28037667 ± 1611411	27958667 ± 1617705	0.0576698	0.635927	0.183536	0.224899	0.17412	0.378872	0.224899	0.0156105	0.0156105
[2.23, 2.24]	acetone	252823 ± 13226	243860 ± 15413	238737 ± 6594	242310 ± 10979	247023 ± 10435	238703 ± 11363	241690 ± 11722	235927 ± 12657	239737 ± 7954	0.069285	0.192313	0.195929	0.170053	0.392625	0.0623922	0.0623922	0.0538082	0.192313
[2.28, 2.31]	GABA	5313300 ± 328647	5221333 ± 356340	5241667 ± 304139	5232000 ± 338063	5292067 ± 357577	5220400 ± 336875	5149467 ± 357620	5141033 ± 353611	5213500 ± 331752	0.0209405	0.418562	0.475976	0.241918	0.678848	0.241918	0.121786	0.239823	0.0250571
[2.31, 2.40]	glutamate	24158333 ± 1321168	24036667 ± 1355194	2.4e+07 ± 1309411	24016667 ± 1376199	24008000 ± 1349801	23984000 ± 1432887	23980333 ± 1401900	23966667 ± 1333949	23972333 ± 1363961	0.230284	0.331275	0.305141	0.331275	0.305141	0.36906	0.317334	0.305141	0.305141
[2.40, 2.41]	succinate	1521700 ± 80781	1535067 ± 104484	1509133 ± 86812	1515233 ± 98287	1512567 ± 104239	1517933 ± 108597	1524867 ± 104260	1538433 ± 84794	1522300 ± 95164	0.743916	0.971278	0.971278	0.971278	0.971278	0.971278	0.971278	0.563804	0.971278
[2.42, 2.48]	glutamine	10210660 ± 622905	10191620 ± 689078	10110183 ± 613498	10169950 ± 669396	10116907 ± 668554	10078713 ± 687067	10025230 ± 699423	10054547 ± 635398	10023867 ± 636645	0.0139462	0.815085	0.300411	0.635159	0.357237	0.300411	0.300411	0.158667	0.158667
[2.48, 2.52]	NAA	5953567 ± 319118	6023733 ± 417642	5940933 ± 342529	5977333 ± 392064	5942700 ± 401115	5919400 ± 430253	5992533 ± 425967	5993467 ± 334380	5920933 ± 342188	0.917462	0.916695	0.916695	0.916695	0.916695	0.916695	0.916695	0.916695	0.916695
[2.52, 2.55]	GSSG	1550990 ± 124998	1572590 ± 115012	1577240 ± 120051	1601543 ± 101241	1582030 ± 82732	1643390 ± 113124	1693487 ± 94218	1689757 ± 88380	1679570 ± 90313	0.000587302	0.610303	0.3026	0.3026	0.610303	0.281209	0.281209	0.3026	0.281209
[2.55, 2.58]	GSH	2777760 ± 148934	2777973 ± 185551	2640787 ± 179691	2643803 ± 191365	2547163 ± 197387	2554867 ± 232479	2578863 ± 214999	2535153 ± 180527	2455163 ± 213842	0.000764318	0.995885	0.223246	0.252329	0.223246	0.223246	0.223246	0.223246	0.223246
[2.65, 2.67]	aspartate-2-d1	983357 ± 50338	975940 ± 65164	977297 ± 47086	978137 ± 56516	999413 ± 59242	982597 ± 48256	966517 ± 57994	962737 ± 56201	972253 ± 56676	0.479696	0.800945	0.800945	0.800945	0.800945	0.884868	0.800945	0.624563	0.800945
[2.67, 2.68]	aspartate	679617 ± 37482	670443 ± 36145	679117 ± 39755	681240 ± 41586	697440 ± 43840	690143 ± 30603	670340 ± 41016	668300 ± 39828	684620 ± 35133	0.136402	0.78763	0.858708	0.858708	0.393482	0.786617	0.393482	0.393482	0.78763
[2.68, 2.68]	NAA/aspartate-2-d1	1696567 ± 95283	1671067 ± 121396	1694900 ± 88254	1696633 ± 89679	1716233 ± 114049	1671967 ± 87929	1663367 ± 113266	1661100 ± 100030	1681933 ± 90180	0.299225	0.620637	0.993397	0.993397	0.620637	0.3393	0.620637	0.147849	0.620637
[2.68, 2.69]	aspartate-2-d1/NAA	1034417 ± 54796	1038373 ± 66509	1030733 ± 51355	1041710 ± 57005	1038153 ± 60731	1031610 ± 64331	1023843 ± 74409	1021123 ± 54194	1017303 ± 54520	0.507566	0.843029	0.843029	0.751384	0.843029	0.843029	0.843029	0.302359	0.198426
[2.69, 2.69]	NAA/aspartate-2-d1	1718200 ± 83834	1754233 ± 105946	1719633 ± 92664	1731567 ± 119892	1713467 ± 120586	1720367 ± 128249	1723933 ± 116389	1741400 ± 89852	1710433 ± 96807	0.881736	0.966761	0.966761	0.966761	0.966761	0.966761	0.966761	0.633877	0.966761
[2.69, 2.70]	aspartate	924833 ± 59257	910057 ± 51923	907163 ± 58051	909287 ± 57363	908830 ± 40525	914150 ± 53888	929890 ± 47497	924787 ± 54625	917983 ± 60479	0.476054	0.522575	0.508247	0.508247	0.668291	0.508247	0.832303	0.992979	0.508247
[2.70, 2.72]	NAA	2798900 ± 167576	2821533 ± 175765	2774600 ± 165088	2804400 ± 169158	2781933 ± 169421	2783800 ± 195831	2814100 ± 183896	2819767 ± 146755	2775833 ± 161180	0.501822	0.654915	0.654915	0.865413	0.654915	0.738949	0.654915	0.654915	0.654915
[2.79, 2.80]	aspartate-2-d1	209663 ± 21696	179430 ± 16834	194400 ± 17033	187237 ± 15417	195677 ± 5138	202890 ± 6450	183533 ± 12062	177170 ± 21101	197700 ± 15286	0.380741	0.163332	0.605099	0.605099	0.626406	0.767188	0.406033	0.163332	0.619349
[2.80, 2.81]	aspartate	672217 ± 26523	677503 ± 46225	683433 ± 31204	678477 ± 35772	688127 ± 45368	665157 ± 44015	665810 ± 46400	671017 ± 40427	672177 ± 34221	0.618701	0.996417	0.996417	0.996417	0.996417	0.996417	0.996417	0.996417	0.996417
[2.81, 2.81]	aspartate	763680 ± 31453	769107 ± 50717	772823 ± 34747	766267 ± 47942	771617 ± 54653	769690 ± 50767	760750 ± 51996	764243 ± 41258	763347 ± 37961	0.995755	0.964957	0.964957	0.964957	0.964957	0.964957	0.964957	0.964957	0.964957
[2.82, 2.83]	aspartate-2-d1	137860 ± 18408	125643 ± 3884	141040 ± 10367	133823 ± 9582	132000 ± 686	141807 ± 11593	126847 ± 5210	111092 ± 10266	145997 ± 19044	0.125772	0.818309	0.818309	0.818309	0.818309	0.818309	0.818309	0.64284	0.64284
[2.83, 2.83]	aspartate	482277 ± 22235	472353 ± 33366	480807 ± 18746	482527 ± 25321	484847 ± 31433	473183 ± 30817	469130 ± 33300	471087 ± 27765	472613 ± 28143	0.707228	0.884718	0.983441	0.983441	0.983441	0.855565	0.855565	0.855565	0.855565
[2.83, 2.84]	aspartate	598247 ± 31605	602377 ± 37825	597883 ± 25354	601620 ± 36165	600177 ± 33605	604380 ± 46167	597180 ± 38189	603443 ± 38428	599087 ± 42113	0.998144	0.982718	0.982718	0.982718	0.982718	0.982718	0.982718	0.982718	0.982718
[2.91, 2.97]	GSH	3275687 ± 136521	3044567 ± 179106	3156883 ± 165564	2977220 ± 188160	3104027 ± 220529	2921523 ± 176976	2767873 ± 200865	2697390 ± 318842	2842900 ± 249602	0.00097068	0.284113	0.317073	0.233808	0.29666	0.233808	0.233808	0.233808	0.233808
[2.97, 3.00]	GSSG	801740 ± 61470	756207 ± 11773	871960 ± 64954	842547 ± 80414	954577 ± 90744	934187 ± 57422	898490 ± 54215	892757 ± 58938	1005993 ± 109622	0.0316593	0.585161	0.48221	0.585161	0.48221	0.48221	0.502578	0.43986	0.43986
[3.00, 3.03]	GABA	5771867 ± 364484	5598333 ± 340125	5822533 ± 298750	5781067 ± 349573	5926567 ± 342889	5796933 ± 274019	5611033 ± 325547	5604967 ± 419214	5849833 ± 383258	0.0906648	0.633671	0.704701	0.879468	0.366203	0.879468	0.406352	0.420348	0.633671
[3.03, 3.06]	creatine	22915667 ± 1226331	23070333 ± 1362101	22860667 ± 1209465	22962000 ± 1324591	22876667 ± 1329427	22810000 ± 1459937	22940000 ± 1407462	22918000 ± 1223739	22739333 ± 1254123	0.707187	0.97776	0.97776	0.97776	0.97776	0.97776	0.97776	0.97776	0.195853
[3.19, 3.20]	acylcarnitine	652477 ± 30752	627380 ± 22036	667207 ± 18137	648123 ± 29953	696247 ± 29566	655373 ± 1874	641660 ± 18917	620253 ± 42310	681547 ± 42817	0.0921427	0.623389	0.623389	0.847168	0.600215	0.931001	0.626422	0.600215	0.623389
[3.20, 3.21]	choline	969863 ± 67549	917947 ± 55872	982343 ± 55762	958460 ± 67613	1006733 ± 75180	970767 ± 26145	928950 ± 48537	927963 ± 80780	1006750 ± 76014	0.151091	0.427215	0.71639	0.71639	0.427215	0.985862	0.427215	0.427215	0.600383
[3.21, 3.22]	unassigned	1011783 ± 74521	955947 ± 53717	1018023 ± 51246	1001150 ± 65149	1048957 ± 70995	1004190 ± 33700	952797 ± 45815	959830 ± 79758	1036017 ± 74702	0.088696	0.549514	0.883369	0.883369	0.441359	0.883369	0.475674	0.236661	0.836534
[3.22, 3.23]	phosphocholine	6747733 ± 364256	6673933 ± 433156	6759467 ± 330519	6731967 ± 376224	6836567 ± 452128	6720167 ± 393621	6599767 ± 459360	6608700 ± 414252	6692600 ± 400549	0.11591	0.731919	0.855991	0.80577	0.731919	0.731919	0.731919	0.731919	0.731919
[3.23, 3.24]	glycerolphosphocholine	11066767 ± 652677	11173000 ± 670097	11059767 ± 665974	11144100 ± 723532	11106900 ± 687145	11069467 ± 772229	11178667 ± 721517	11170667 ± 646315	11108667 ± 674484	0.478548	0.495751	0.853364	0.54877	0.54877	0.985451	0.54877	0.495751	0.54877
[3.25, 3.26]	taurine	3973533 ± 213506	3904767 ± 201059	3975800 ± 198744	3929267 ± 189874	3953000 ± 208141	3975467 ± 193664	3872800 ± 197202	3886700 ± 227914	3927967 ± 219709	0.0469739	0.503358	0.979924	0.489606	0.544465	0.979924	0.420124	0.420124	0.420124
[3.26, 3.27]	taurine/myo-inositol	6678467 ± 268211	6677800 ± 429806	6669500 ± 272883	6698267 ± 326727	6730700 ± 386453	6608800 ± 364514	6586467 ± 429141	6584000 ± 332483	6581633 ± 304999	0.717088	0.997114	0.939533	0.939533	0.939533	0.939533	0.939533	0.939533	0.939533
[3.27, 3.27]	myo-inositol/taurine	1719600 ± 89406	1769467 ± 70087	1718633 ± 85421	1729300 ± 106912	1695767 ± 103564	1736233 ± 123802	1748367 ± 88695	1758600 ± 78869	1712967 ± 90509	0.409378	0.659011	0.973754	0.894265	0.82048	0.894265	0.0605435	0.268626	0.894265
[3.27, 3.28]	taurine	4743433 ± 238444	4796767 ± 239106	4714533 ± 237768	4769167 ± 257037	4714067 ± 233151	4740300 ± 292754	4792133 ± 259197	4785600 ± 226859	4718967 ± 238070	0.113945	0.301279	0.0069831	0.343526	0.133349	0.960562	0.301279	0.301279	0.301279
[3.28, 3.30]	myo-inositol	4375600 ± 250227	4470167 ± 244412	4359867 ± 267156	4405933 ± 255999	4294367 ± 225884	4384400 ± 309210	4478633 ± 255496	4467667 ± 217721	4366867 ± 268472	0.041448	0.37743	0.604293	0.417168	0.323246	0.901762	0.0208437	0.323246	0.901762
[3.30, 3.33]	GSSG	727580 ± 89673	848327 ± 72348	817720 ± 85615	888497 ± 60492	804343 ± 43179	954860 ± 81714	1045080 ± 60667	1060630 ± 78952	975623 ± 38825	0.00037823	0.349215	0.264516	0.181967	0.557786	0.181967	0.181967	0.181967	0.181967
[3.35, 3.35]	scyllo-inositol	386237 ± 11041	390500 ± 24382	386473 ± 15193	391853 ± 23670	386317 ± 23801	381590 ± 22019	390003 ± 30817	387077 ± 14094	383577 ± 14190	0.989988	0.995566	0.995566	0.995566	0.995566	0.995566	0.995566	0.995566	0.995566
[3.36, 3.36]	MeOH	273230 ± 17752	285283 ± 22156	283437 ± 13942	295297 ± 17409	289427 ± 19855	285137 ± 25709	295213 ± 23451	300027 ± 13509	290483 ± 18169	0.0323672	0.138399	0.138399	0.022557	0.0923191	0.274454	0.101126	0.0967405	0.0823276
[3.40, 3.44]	taurine	15383000 ± 709237	15476667 ± 846272	15369667 ± 697220	15467333 ± 815871	15445667 ± 865933	15341333 ± 903917	15336000 ± 911170	15358667 ± 771417	15296333 ± 760137	0.860584	0.857287	0.857287	0.857287	0.857287	0.857287	0.857287	0.857287	0.857287
[3.52, 3.54]	myo-inositol	5151567 ± 322503	5168833 ± 414972	5171800 ± 329247	5192600 ± 382440	5219100 ± 421239	5151633 ± 388487	5094767 ± 424245	5106133 ± 367505	5114700 ± 356099	0.730487	0.993437	0.921252	0.921252	0.921252	0.999393	0.921252	0.921252	0.921252
[3.62, 3.63]	myo-inositol	3913600 ± 152045	3970200 ± 254737	3937700 ± 178493	3976967 ± 227957	3957200 ± 251126	3897533 ± 244827	3910200 ± 260742	3915033 ± 191801	3876667 ± 184412	0.903461	0.981103	0.981103	0.981103	0.981103	0.981103	0.981103	0.981103	0.981103
[3.73, 3.75]	ascorbic acid	3367110 ± 170575	3213247 ± 193773	3192283 ± 171915	3121593 ± 179491	3086590 ± 208138	2974517 ± 167244	2840073 ± 204907	2749143 ± 241335	2792713 ± 223408	3.12529e-09	0.123137	0.0207027	0.0207027	0.0291717	0.0239705	0.0207027	0.0239705	0.0207027
[3.75, 3.77]	glutamate (H[αC])	8581633 ± 420190	8594833 ± 543200	8543167 ± 428183	8558067 ± 505081	8539633 ± 549600	8420033 ± 527551	8348300 ± 569380	8342067 ± 485967	8294967 ± 463847	0.0208223	0.926777	0.926777	0.926777	0.926777	0.553653	0.553653	0.27615	0.182623
[3.75, 3.75]	glutamate	1796067 ± 84864	1792200 ± 113161	1800767 ± 84113	1799767 ± 99247	1798333 ± 114181	1774267 ± 106621	1755200 ± 121179	1755500 ± 98580	1757200 ± 93847	0.248147	0.947626	0.947626	0.947626	0.947626	0.843777	0.843777	0.433131	0.433131
[3.75, 3.76]	glutamate	2731933 ± 121824	2696500 ± 173123	2664767 ± 135979	2636833 ± 151799	2629633 ± 172944	2561367 ± 160651	2515333 ± 177440	2495400 ± 161189	2475033 ± 149984	8.35406e-07	0.566827	0.128172	0.128172	0.213259	0.125515	0.125515	0.111501	0.0989831
[3.89, 3.90]	aspartate	2326203 ± 131869	2313017 ± 145046	2329223 ± 126073	2329307 ± 151153	2374643 ± 131312	2315707 ± 123064	2319393 ± 135952	2310817 ± 140723	2353800 ± 139741	0.172496	0.750533	0.938242	0.938242	0.336783	0.750533	0.750533	0.750533	0.750533
[3.93, 3.94]	creatine	19178667 ± 916098	19379333 ± 1238706	19183667 ± 942467	19317333 ± 1143811	19307333 ± 1238946	19118333 ± 1271772	19156000 ± 1318542	19179333 ± 1029459	19029000 ± 991657	0.954575	0.996876	0.996876	0.996876	0.996876	0.996876	0.996876	0.996876	0.996876
[3.98, 3.99]	serine	3000167 ± 144664	3066433 ± 203019	2988367 ± 153564	3045100 ± 179267	3000500 ± 179576	3024167 ± 222570	3068500 ± 208058	3070967 ± 165949	3002667 ± 156421	0.439471	0.807526	0.954908	0.807526	0.994721	0.994721	0.807526	0.807526	0.994721
[4.00, 4.04]	ascorbic acid	6134177 ± 340679	6203123 ± 402983	5979353 ± 373967	6005527 ± 408091	5803690 ± 389812	5854510 ± 502304	5888847 ± 436257	5850183 ± 333647	5623533 ± 394541	0.00158773	0.5562	0.157151	0.276457	0.118655	0.276457	0.210572	0.00893305	0.118655
[4.06, 4.07]	myo-inositol	5179800 ± 248773	5261400 ± 346199	5152667 ± 268997	5216667 ± 321839	5161267 ± 350594	5126367 ± 358327	5179867 ± 373695	5179433 ± 257350	5079200 ± 260569	0.775553	0.999701	0.999701	0.999701	0.999701	0.999701	0.999701	0.999701	0.285526
[4.10, 4.13]	lactate	5162667 ± 276999	5279267 ± 367726	5100900 ± 303453	5182567 ± 356188	5052600 ± 360625	5090700 ± 416658	5142433 ± 381295	5138367 ± 264938	4975800 ± 300552	0.327713	0.902563	0.597101	0.902563	0.8582	0.902563	0.902563	0.902563	0.154743
[4.37, 4.38]	AMP	1351333 ± 78484	1376033 ± 100226	1344533 ± 86251	1367200 ± 97647	1358367 ± 102726	1347033 ± 107744	1349467 ± 110116	1358633 ± 84652	1318100 ± 89571	0.482339	0.963485	0.963485	0.963485	0.963485	0.963485	0.963485	0.963485	0.810571
[4.38, 4.41]	NAA	3974167 ± 250830	4073400 ± 315676	3946067 ± 271968	4012200 ± 304725	3948233 ± 293215	3965700 ± 354289	4010700 ± 320857	4006333 ± 242990	3887700 ± 258256	0.428821	0.806723	0.806723	0.806723	0.806723	0.952445	0.846532	0.806723	0.0590551
[4.51, 4.53]	ascorbate	3364633 ± 157586	3399033 ± 223654	3250167 ± 189728	3250833 ± 230137	3134667 ± 239316	3117267 ± 279587	3112800 ± 259577	3070500 ± 184605	2939200 ± 214625	0.000269449	0.697366	0.248918	0.305403	0.248918	0.250952	0.248918	0.071663	0.0986168
[4.55, 4.58]	GSH	723323 ± 26257	743450 ± 64705	686840 ± 63990	668593 ± 73930	604873 ± 80551	621373 ± 95212	621257 ± 94839	606777 ± 59560	510937 ± 82494	0.00602152	0.679555	0.572876	0.543681	0.442915	0.448362	0.448362	0.348174	0.348174
[6.14, 6.15]	unassigned	478913 ± 26878	478430 ± 41977	482577 ± 27918	488057 ± 38126	482613 ± 38744	475903 ± 30987	467403 ± 34479	470713 ± 33300	468217 ± 34152	0.387337	0.97829	0.822769	0.822769	0.898103	0.898103	0.822769	0.822769	0.822769
[6.15, 6.15]	unassigned	652170 ± 56081	657263 ± 70739	638530 ± 62273	648273 ± 62983	636853 ± 69809	641897 ± 63915	643747 ± 67302	644630 ± 58196	628147 ± 58968	0.435195	0.76148	0.745782	0.76148	0.745782	0.745782	0.745782	0.475535	0.475535
[6.15, 6.16]	ATP/ADP/AMP	195570 ± 40401	204623 ± 34329	183693 ± 38611	202987 ± 40944	184963 ± 32694	198650 ± 34406	197720 ± 37673	198977 ± 28239	188323 ± 33904	0.0503597	0.6108	0.6108	0.0691795	0.6108	0.791705	0.71522	0.808232	0.6108
[8.18, 8.18]	NAD	109424 ± 7270	104976 ± 10159	109755 ± 8008	105317 ± 7722	108574 ± 9636	101413 ± 8017	102796 ± 11972	99799 ± 4336	101368 ± 4577	0.647233	0.485841	0.94077	0.485841	0.94077	0.485841	0.613766	0.485841	0.485841
[8.21, 8.22]	unassigned	152817 ± 8436	156213 ± 11152	157660 ± 10285	153167 ± 12044	157290 ± 14818	149170 ± 12014	150477 ± 9216	151680 ± 9545	152050 ± 3569	0.902391	0.898976	0.898976	0.950223	0.898976	0.898976	0.898976	0.904102	0.950223
[8.24, 8.24]	adenosine	31355 ± 1163	29709 ± 966	35890 ± 5358	25513 ± 5067	33493 ± 3648	23379 ± 2023	31132 ± 2248	29183 ± 2882	33232 ± 3552	0.245497	0.824539	0.824539	0.824539	0.824539	0.328888	0.949615	0.824539	0.824539
[8.27, 8.28]	ATP/ADP/AMP	601100 ± 52631	611280 ± 65557	605607 ± 59294	602660 ± 59909	593680 ± 59125	590977 ± 60028	588917 ± 61338	583203 ± 53521	575280 ± 53039	0.189407	0.753241	0.833336	0.872339	0.753241	0.753241	0.753241	0.0142663	0.00392388
[8.43, 8.44]	NAD	238087 ± 14776	228030 ± 18757	230337 ± 14836	228690 ± 20137	227823 ± 19977	223017 ± 22072	219270 ± 18783	228013 ± 16892	224893 ± 18489	0.711706	0.421585	0.139544	0.421585	0.421585	0.447783	0.421585	0.421585	0.421585
[8.54, 8.55]	ATP/ADP	228167 ± 46532	242737 ± 54667	240607 ± 43166	235247 ± 56343	247803 ± 46035	240500 ± 50729	237197 ± 49342	242010 ± 49409	235853 ± 43809	0.723492	0.391495	0.280898	0.603326	0.168138	0.280898	0.603326	0.280898	0.280898
[8.61, 8.62]	AMP	1165167 ± 65436	1175333 ± 85937	1157233 ± 69046	1186600 ± 82574	1175433 ± 89247	1163067 ± 83912	1150433 ± 85304	1157567 ± 71354	1161567 ± 66260	0.694098	0.810217	0.810217	0.810217	0.810217	0.949434	0.810217	0.810217	0.810217
[9.14, 9.16]	NAD	242520 ± 21169	244373 ± 18638	249493 ± 17562	254833 ± 17837	252903 ± 30057	259223 ± 17828	252150 ± 20799	242777 ± 17089	240410 ± 24299	0.681602	0.964539	0.809124	0.809124	0.809124	0.302554	0.809124	0.964539	0.964539
[9.34, 9.35]	NAD	236657 ± 11622	225463 ± 18695	222910 ± 17061	229050 ± 15713	220557 ± 21234	230237 ± 19592	225380 ± 19106	218537 ± 19530	225970 ± 18636	0.381439	0.379925	0.379925	0.379925	0.379925	0.505224	0.379925	0.379925	0.379925

## Sheet: MeCN50UF
50% MeCN + UF	assignment	absolute integral value (mean ± se)									one-way ANOVA
spectral bin (ppm)		delay (hour)									anova p	multiple comparisons (p value adjusted by FDR)
		0	1	2	3	4	5	6	7	8		0v1	0v2	0v3	0v4	0v5	0v6	0v7	0v8
[0.01, 0.01]	TSP	3601400 ± 12513	3565267 ± 17520	3593867 ± 22938	3607533 ± 22484	3583900 ± 3869	3616267 ± 4119	3583067 ± 4722	3587300 ± 4423	3591700 ± 6212	0.250012	0.459216	0.83583	0.83583	0.459216	0.517871	0.459216	0.459216	0.83583
[0.73, 0.74]	CoA	67723 ± 6216	56302 ± 3397	42426 ± 3831	52784 ± 7164	54911 ± 4971	49693 ± 6259	52882 ± 3472	48071 ± 2758	38831 ± 7032	0.0638588	0.343529	0.320656	0.343529	0.343529	0.343529	0.343529	0.320656	0.320656
[0.95, 0.98]	leucine	202167 ± 15085	185779 ± 7648	179682 ± 11369	186677 ± 2788	175573 ± 9336	176311 ± 6253	178323 ± 8339	179395 ± 11343	178889 ± 5539	0.0749865	0.181054	0.169863	0.476286	0.169863	0.178887	0.169863	0.169863	0.181054
[0.99, 1.00]	valine	153871 ± 15710	125219 ± 15181	137316 ± 10879	129443 ± 6353	131069 ± 3529	125160 ± 5479	132677 ± 13478	128412 ± 4286	134208 ± 4961	0.542664	0.106606	0.435224	0.435224	0.435224	0.435224	0.0874517	0.435224	0.435224
[1.01, 1.02]	isoleucine	77175 ± 15373	61186 ± 7839	55597 ± 1450	57849 ± 4358	51767 ± 3475	54398 ± 861	58733 ± 5155	56073 ± 2554	47315 ± 8345	0.196041	0.363657	0.363657	0.363657	0.363657	0.363657	0.363657	0.363657	0.363657
[1.32, 1.37]	lactate	26021667 ± 561471	26087000 ± 592372	26242000 ± 620577	26252333 ± 605350	26249667 ± 557357	26219333 ± 583767	26213000 ± 511967	26256000 ± 504084	26241000 ± 454317	0.171805	0.3253	0.145332	0.145332	0.0358204	0.145332	0.145332	0.145332	0.210622
[1.47, 1.50]	alanine	1859633 ± 30534	1841833 ± 41735	1863333 ± 43637	1866200 ± 45997	1855600 ± 29025	1860867 ± 47917	1858633 ± 28893	1870900 ± 44219	1878000 ± 28232	0.637986	0.971248	0.971248	0.971248	0.971248	0.971248	0.971248	0.971248	0.971248
[1.88, 1.91]	GABA	2988633 ± 39512	2818833 ± 50496	2795733 ± 89148	2827467 ± 120255	2801300 ± 52653	2825333 ± 89757	2821500 ± 66037	2830033 ± 80257	2817867 ± 85752	0.0725001	0.277215	0.277215	0.336366	0.277215	0.277215	0.277215	0.277215	0.277215
[1.91, 1.92]	acetate	1271667 ± 18994	1248100 ± 18804	1250600 ± 22962	1262100 ± 28722	1265400 ± 16917	1271300 ± 20642	1268433 ± 17903	1276700 ± 20241	1282000 ± 9367	0.153596	0.871073	0.871073	0.871073	0.871073	0.972412	0.871073	0.871073	0.871073
[1.92, 1.93]	GABA	473723 ± 11207	452983 ± 3595	448573 ± 9149	444560 ± 2099	454913 ± 4873	441000 ± 14651	446710 ± 9639	455913 ± 7610	441293 ± 14254	0.0460605	0.218709	0.218709	0.218709	0.235037	0.218709	0.218709	0.235037	0.218709
[2.01, 2.03]	NAA	11028000 ± 205910	10794333 ± 299142	10877333 ± 354507	10926333 ± 388862	10822333 ± 246847	10985000 ± 354245	10854000 ± 291229	10912000 ± 273679	10950333 ± 312161	0.340861	0.526283	0.744598	0.747988	0.376641	0.816229	0.533895	0.533895	0.747988
[2.03, 2.09]	glutamate	11017293 ± 180092	10923473 ± 143948	10878443 ± 208167	10895720 ± 195289	11021097 ± 225892	10845133 ± 190381	10980940 ± 196874	10997987 ± 221380	10943697 ± 215611	0.0878397	0.340981	0.155217	0.439593	0.962488	0.155217	0.439593	0.816639	0.348113
[2.03, 2.04]	glutamate	1165833 ± 17306	1189333 ± 24357	1133900 ± 40799	1150467 ± 34272	1208733 ± 24557	1086900 ± 37178	1167600 ± 36250	1162000 ± 25434	1123027 ± 64225	0.0875212	0.787783	0.787783	0.897803	0.654006	0.78089	0.950731	0.897803	0.787783
[2.04, 2.05]	glutamate	1536300 ± 24308	1489200 ± 14912	1512067 ± 34555	1480933 ± 27474	1508400 ± 37236	1480467 ± 33978	1515667 ± 36504	1514733 ± 39622	1502767 ± 28922	0.392534	0.328539	0.353961	0.328539	0.328539	0.115711	0.424246	0.353961	0.115711
[2.05, 2.06]	glutamate	2597533 ± 43446	2562467 ± 53665	2559233 ± 49572	2565200 ± 77357	2581933 ± 54626	2582100 ± 66637	2582767 ± 45903	2594500 ± 51551	2594567 ± 57443	0.421965	0.712902	0.712902	0.883741	0.883741	0.924904	0.712902	0.924904	0.924904
[2.06, 2.07]	glutamate	2617467 ± 46907	2599200 ± 47518	2597567 ± 63312	2603267 ± 60930	2616367 ± 55750	2616933 ± 54529	2624500 ± 52868	2623567 ± 54932	2631467 ± 58127	0.0508176	0.0520999	0.760377	0.774887	0.97518	0.97518	0.760377	0.774887	0.760377
[2.07, 2.08]	glutamate	2232000 ± 40923	2229833 ± 37855	2229933 ± 54533	2237200 ± 44546	2247833 ± 45204	2227800 ± 49799	2231067 ± 43414	2245033 ± 49768	2241633 ± 43348	0.44413	0.919685	0.919685	0.919685	0.919685	0.919685	0.919685	0.919685	0.919685
[2.08, 2.09]	glutamate	868160 ± 13226	853440 ± 14463	845743 ± 18749	858653 ± 16323	857830 ± 15712	850933 ± 23341	859340 ± 22470	858153 ± 17989	850237 ± 14698	0.134619	0.310223	0.310223	0.46923	0.449321	0.449321	0.46923	0.449321	0.310223
[2.10, 2.19]	glutamate / glutamine	20446000 ± 410010	20329333 ± 445450	20314667 ± 484715	20341667 ± 493933	20366333 ± 430355	20313667 ± 459467	20334000 ± 423419	20379667 ± 389214	20322667 ± 435188	0.82159	0.583953	0.583953	0.587019	0.583953	0.583953	0.583953	0.583953	0.583953
[2.23, 2.24]	acetone	206560 ± 4291	198087 ± 490	197793 ± 7104	193830 ± 1042	194587 ± 853	193293 ± 1294	201453 ± 1194	194967 ± 2073	199373 ± 7885	0.344492	0.320935	0.583241	0.320935	0.320935	0.320935	0.50341	0.320935	0.583241
[2.28, 2.31]	GABA	3613000 ± 53377	3502633 ± 78949	3468067 ± 113641	3510667 ± 134744	3498367 ± 87642	3516900 ± 109485	3482133 ± 95922	3528867 ± 107423	3516433 ± 107002	0.130211	0.391259	0.391259	0.414399	0.391259	0.391259	0.391259	0.391259	0.391259
[2.31, 2.40]	glutamate	17811333 ± 306981	17625333 ± 346547	17591667 ± 426481	17647667 ± 434855	17680000 ± 385811	17683333 ± 394016	17726333 ± 369613	17764000 ± 369809	17722000 ± 380804	0.348079	0.527675	0.603252	0.603252	0.603252	0.603252	0.603252	0.629219	0.603252
[2.40, 2.41]	succinate	1212633 ± 5039	1203933 ± 19076	1215133 ± 18739	1222233 ± 16955	1211900 ± 8251	1248333 ± 16301	1225567 ± 8950	1234933 ± 12099	1245500 ± 10606	0.0250349	0.953696	0.955405	0.953696	0.955405	0.610432	0.890615	0.610432	0.610432
[2.42, 2.48]	glutamine	7379983 ± 130460	7264457 ± 152697	7248503 ± 206909	7264830 ± 225940	7253190 ± 164781	7282677 ± 201693	7271600 ± 159113	7263783 ± 186688	7259723 ± 186950	0.548881	0.402923	0.459949	0.461199	0.43228	0.461199	0.402923	0.459949	0.459949
[2.48, 2.52]	NAA	4663533 ± 81619	4656483 ± 116837	4678347 ± 138521	4718127 ± 146480	4669887 ± 119581	4711967 ± 122844	4706897 ± 121176	4718983 ± 115244	4741720 ± 130247	0.0778892	0.882796	0.882796	0.782504	0.882796	0.775307	0.775307	0.775307	0.775307
[2.52, 2.55]	GSSG	1263187 ± 47586	1264420 ± 19730	1276443 ± 31390	1276203 ± 28123	1312650 ± 28645	1299377 ± 34639	1339007 ± 32718	1354307 ± 30089	1353117 ± 39572	0.0578318	0.969506	0.969506	0.969506	0.895085	0.969506	0.849685	0.849685	0.849685
[2.55, 2.58]	GSH	2037237 ± 50884	2015873 ± 63269	1961030 ± 79772	1929333 ± 83524	1895620 ± 53771	1869493 ± 49037	1849633 ± 32726	1813583 ± 29212	1800700 ± 32231	8.41036e-05	0.304782	0.143591	0.113849	0.0255096	0.0255096	0.0524591	0.0567434	0.0530483
[2.65, 2.67]	aspartate-2-d1	703683 ± 3219	661697 ± 2895	645123 ± 23964	656413 ± 26383	668817 ± 19509	668420 ± 25726	656847 ± 19198	672817 ± 33662	674960 ± 33873	0.276435	0.0441197	0.423246	0.423246	0.423246	0.463094	0.423246	0.519643	0.519643
[2.67, 2.68]	aspartate	528907 ± 5902	506520 ± 6592	498957 ± 16381	507113 ± 31336	522003 ± 9628	513350 ± 17732	511990 ± 18839	525907 ± 22871	524260 ± 18727	0.422714	0.757733	0.757733	0.757733	0.757733	0.757733	0.757733	0.89675	0.89675
[2.68, 2.68]	NAA/aspartate-2-d1	1330400 ± 24220	1291267 ± 21272	1309667 ± 46476	1308267 ± 67459	1296433 ± 25771	1327367 ± 53811	1306667 ± 37983	1320100 ± 34170	1323133 ± 48780	0.780562	0.483131	0.946338	0.946338	0.483131	0.946338	0.946338	0.946338	0.946338
[2.68, 2.69]	aspartate-2-d1/NAA	835740 ± 16108	824557 ± 17308	822863 ± 24318	829063 ± 24566	822377 ± 22905	824880 ± 23482	827037 ± 17668	833997 ± 24570	828580 ± 23093	0.485304	0.45434	0.644414	0.646998	0.644414	0.644414	0.45434	0.877073	0.644414
[2.69, 2.69]	NAA/aspartate-2-d1	1336400 ± 22827	1347733 ± 43698	1339333 ± 47360	1349900 ± 37798	1340533 ± 41035	1342700 ± 27117	1346700 ± 35567	1355600 ± 39300	1346700 ± 34541	0.883039	0.871837	0.917338	0.851204	0.917338	0.851204	0.851204	0.851204	0.851204
[2.69, 2.70]	aspartate	717760 ± 6741	714150 ± 2867	695540 ± 18090	710443 ± 21412	722047 ± 18692	696950 ± 14725	709007 ± 14158	711683 ± 17116	701613 ± 17090	0.195024	0.775632	0.691454	0.775632	0.775632	0.691454	0.742926	0.775632	0.691454
[2.70, 2.72]	NAA	2247267 ± 33224	2232900 ± 43658	2231367 ± 53422	2225033 ± 65154	2241967 ± 50339	2227067 ± 61556	2240567 ± 45264	2247567 ± 49997	2232267 ± 50107	0.722365	0.894416	0.894416	0.894416	0.89945	0.894416	0.894416	0.989461	0.894416
[2.79, 2.80]	aspartate-2-d1	133530 ± 21374	110321 ± 17517	87835 ± 6633	95582 ± 13375	98750 ± 5936	89505 ± 13253	100746 ± 2826	102202 ± 11023	103217 ± 7403	0.376509	0.384136	0.384136	0.384136	0.384136	0.384136	0.384136	0.384136	0.384136
[2.80, 2.81]	aspartate	519720 ± 3376	501987 ± 18976	505083 ± 23695	511113 ± 23865	505157 ± 14793	521427 ± 20733	508493 ± 19040	504797 ± 19568	516397 ± 23124	0.620032	0.906388	0.906388	0.931032	0.906388	0.931032	0.906388	0.906388	0.931032
[2.81, 2.81]	aspartate	597077 ± 8177	575443 ± 13033	571427 ± 25058	583070 ± 25424	579137 ± 18384	581727 ± 21481	586253 ± 17665	580540 ± 18335	590000 ± 18241	0.23651	0.507962	0.507962	0.563719	0.507962	0.507962	0.507962	0.507962	0.563719
[2.82, 2.83]	aspartate-2-d1	102961 ± 18051	75285 ± 9916	66761 ± 3877	73334 ± 4516	80427 ± 6420	61391 ± 13226	72073 ± 12542	76189 ± 5707	72801 ± 5289	0.223372	0.322481	0.322481	0.322481	0.322481	0.322481	0.322481	0.322481	0.322481
[2.83, 2.83]	aspartate	368157 ± 5127	354093 ± 10639	357883 ± 13187	361723 ± 16148	350367 ± 10127	366910 ± 15090	361847 ± 8869	360480 ± 11271	355163 ± 17574	0.474088	0.789672	0.789672	0.842404	0.789672	0.943695	0.789672	0.789672	0.789672
[2.83, 2.84]	aspartate	476407 ± 7376	456543 ± 7250	448357 ± 21374	444327 ± 19231	453013 ± 7121	447843 ± 15576	456010 ± 11720	458803 ± 15175	443613 ± 14567	0.39049	0.491339	0.491339	0.491339	0.491339	0.491339	0.491339	0.513616	0.491339
[2.91, 2.97]	GSH	2387133 ± 32844	2125260 ± 38019	1996247 ± 114540	1957940 ± 146134	1932813 ± 35097	1839663 ± 68779	1792347 ± 27708	1770843 ± 82197	1692523 ± 37696	6.84787e-06	0.0641244	0.106273	0.118041	0.0229914	0.027801	0.0112998	0.0229914	0.0112998
[2.97, 3.00]	GSSG	574571 ± 101934	473671 ± 55604	439137 ± 21509	477047 ± 21001	499590 ± 23615	476390 ± 25960	509070 ± 24307	543753 ± 43823	532590 ± 37210	0.509313	0.733644	0.733644	0.733644	0.733644	0.733644	0.733644	0.822356	0.822356
[3.00, 3.03]	GABA	3888067 ± 76759	3671600 ± 30113	3547267 ± 112693	3601600 ± 153869	3626267 ± 73277	3629833 ± 119488	3650033 ± 83658	3651367 ± 123385	3640533 ± 148571	0.126526	0.32915	0.32915	0.32915	0.32915	0.32915	0.32915	0.32915	0.345832
[3.03, 3.06]	creatine	16519333 ± 206954	16368667 ± 265026	16417667 ± 311769	16462667 ± 305098	16466667 ± 251452	16398333 ± 257696	16405667 ± 245572	16433667 ± 235307	16418333 ± 223156	0.342547	0.330196	0.519638	0.672795	0.519638	0.35192	0.330196	0.35192	0.330196
[3.19, 3.20]	acylcarnitine	461950 ± 35179	384940 ± 12077	361927 ± 9621	369480 ± 30255	368070 ± 3937	374783 ± 15730	368393 ± 6101	378760 ± 20502	374857 ± 19254	0.0740929	0.282924	0.282924	0.29281	0.282924	0.282924	0.282924	0.282924	0.282924
[3.20, 3.21]	choline	695143 ± 36141	622807 ± 9465	577883 ± 19569	593193 ± 32755	601723 ± 855	599913 ± 19374	597337 ± 12003	610087 ± 28568	587530 ± 27584	0.0560814	0.273666	0.273666	0.273666	0.273666	0.273666	0.273666	0.273666	0.273666
[3.21, 3.22]	unassigned	712503 ± 28247	647370 ± 11728	609800 ± 16776	619283 ± 37681	629173 ± 11774	635137 ± 26365	632900 ± 9698	636853 ± 27728	631820 ± 32248	0.0836174	0.266333	0.266333	0.289841	0.266333	0.289841	0.266333	0.289841	0.289841
[3.22, 3.23]	phosphocholine	4956033 ± 95818	4811767 ± 137362	4822233 ± 180425	4851667 ± 231276	4808133 ± 129670	4906100 ± 196723	4839933 ± 141334	4860233 ± 153296	4881333 ± 160605	0.559954	0.612525	0.631528	0.689761	0.612525	0.74712	0.631528	0.631528	0.689761
[3.23, 3.24]	glycerolphosphocholine	8231700 ± 125271	8138533 ± 164431	8078033 ± 211107	8134967 ± 187152	8188867 ± 181804	8095967 ± 156228	8140033 ± 178841	8166033 ± 172931	8116767 ± 178480	0.0224924	0.349225	0.349225	0.349225	0.554632	0.349225	0.349225	0.349225	0.349225
[3.25, 3.26]	taurine	2919433 ± 60248	2825200 ± 44579	2816467 ± 59777	2805333 ± 108616	2824500 ± 63295	2828400 ± 97507	2837967 ± 69998	2841133 ± 72486	2838000 ± 69218	0.589135	0.454818	0.454818	0.454818	0.454818	0.454818	0.454818	0.454818	0.454818
[3.26, 3.27]	taurine/myo-inositol	5147467 ± 126993	5078333 ± 156848	5105333 ± 178150	5128900 ± 206901	5081567 ± 129981	5178933 ± 178720	5103600 ± 146983	5130367 ± 139103	5151533 ± 152368	0.497631	0.625726	0.940696	0.951898	0.341881	0.940696	0.914727	0.940696	0.951898
[3.27, 3.27]	myo-inositol/taurine	1097600 ± 11918	1105600 ± 22594	1092033 ± 29192	1094567 ± 21020	1106533 ± 28704	1078367 ± 17767	1100133 ± 19002	1093100 ± 25524	1087333 ± 20809	0.149493	0.792615	0.792615	0.792615	0.792615	0.72336	0.792615	0.792615	0.792615
[3.27, 3.28]	taurine	3620400 ± 87834	3596133 ± 85343	3577600 ± 101100	3599700 ± 89489	3612667 ± 96791	3580233 ± 86969	3604567 ± 96901	3593267 ± 98804	3582233 ± 86678	0.0759104	0.265433	0.274689	0.287049	0.663927	0.274689	0.287049	0.274689	0.0669981
[3.28, 3.30]	myo-inositol	3298300 ± 37657	3242900 ± 46163	3241067 ± 66492	3231767 ± 68389	3264667 ± 66948	3208867 ± 58886	3247267 ± 59531	3247433 ± 62985	3231400 ± 71860	0.180349	0.378917	0.378917	0.404928	0.516643	0.378917	0.378917	0.378917	0.378917
[3.30, 3.33]	GSSG	709758 ± 141281	674676 ± 102290	620167 ± 75514	637176 ± 15425	735107 ± 46330	679803 ± 47396	764950 ± 45414	775273 ± 56154	784437 ± 46084	0.429501	0.850561	0.850561	0.850561	0.850561	0.850561	0.850561	0.850561	0.850561
[3.35, 3.35]	scyllo-inositol	304763 ± 28208	272283 ± 11839	258857 ± 5657	265500 ± 16612	254273 ± 5105	258810 ± 8796	262880 ± 4516	269743 ± 6771	261880 ± 12043	0.357413	0.459247	0.459247	0.459916	0.459247	0.459247	0.459247	0.459247	0.459247
[3.36, 3.36]	MeOH	299680 ± 30175	260600 ± 15479	249200 ± 6025	250543 ± 5014	255560 ± 14801	247973 ± 1630	252457 ± 3698	256617 ± 8163	248073 ± 6657	0.0814706	0.265037	0.265037	0.265037	0.265037	0.265037	0.265037	0.265037	0.265037
[3.40, 3.44]	taurine	11802000 ± 167097	11397333 ± 231336	11303000 ± 353902	11358000 ± 445725	11411333 ± 287038	11355333 ± 383416	11392333 ± 283446	11418000 ± 355451	11386000 ± 335662	0.242002	0.345798	0.345798	0.39132	0.345798	0.345798	0.345798	0.345798	0.345798
[3.52, 3.54]	myo-inositol	3969333 ± 240335	3568967 ± 95712	3287667 ± 105960	3462900 ± 180708	3491633 ± 19982	3445900 ± 70378	3466767 ± 63866	3538067 ± 122071	3464067 ± 173849	0.137553	0.34663	0.34663	0.34663	0.34663	0.34663	0.34663	0.34663	0.34663
[3.62, 3.63]	myo-inositol	3196267 ± 42294	3109600 ± 17902	2897233 ± 109111	2969233 ± 99683	2983533 ± 60436	3057933 ± 114520	3081200 ± 33637	3074067 ± 46642	3012967 ± 138351	0.246491	0.354368	0.354368	0.354368	0.354368	0.447173	0.354368	0.354368	0.447173
[3.73, 3.75]	ascorbic acid	3364703 ± 104783	3421433 ± 34026	3367800 ± 33884	3310547 ± 30734	3178083 ± 13020	3156020 ± 42954	3070980 ± 25036	2974937 ± 60793	2945590 ± 50199	2.40303e-05	0.688232	0.980351	0.828662	0.410439	0.410439	0.387246	0.387246	0.387246
[3.75, 3.77]	glutamate (H[αC])	7562567 ± 60311	7529600 ± 44266	7447067 ± 101188	7480667 ± 78502	7436100 ± 50358	7493033 ± 93948	7420967 ± 29395	7398033 ± 5732	7370767 ± 64855	0.160751	0.332587	0.403336	0.321656	0.301803	0.592893	0.239815	0.257568	0.239815
[3.75, 3.75]	glutamate	1422867 ± 28018	1442167 ± 28692	1434167 ± 31290	1459367 ± 18910	1427967 ± 20894	1443667 ± 13718	1432600 ± 25156	1429667 ± 25714	1433633 ± 23748	0.25709	0.365298	0.359548	0.359548	0.584127	0.365298	0.359548	0.359548	0.359548
[3.75, 3.76]	glutamate	2363500 ± 42841	2334800 ± 39669	2300100 ± 45905	2292767 ± 42572	2242633 ± 22651	2246000 ± 27650	2194967 ± 22389	2161367 ± 13359	2142800 ± 22762	2.45106e-07	0.0444913	0.058809	0.0336913	0.0444913	0.0490183	0.0444099	0.0444913	0.0367253
[3.89, 3.90]	aspartate	1724757 ± 95597	1826523 ± 73235	1848143 ± 45453	1853807 ± 9440	1851827 ± 40925	1859523 ± 24351	1856543 ± 41004	1848330 ± 20654	1862073 ± 14796	0.145145	0.277657	0.277657	0.331855	0.277657	0.277657	0.277657	0.277657	0.277657
[3.93, 3.94]	creatine	14096333 ± 306786	14114333 ± 355064	14265000 ± 355566	14327000 ± 308424	14198333 ± 265632	14373333 ± 295083	14247333 ± 295856	14283333 ± 240913	14371000 ± 251090	0.0317144	0.815194	0.2015	0.00282185	0.2015	0.199897	0.2015	0.2015	0.2015
[3.98, 3.99]	serine	2190633 ± 124593	2283300 ± 92146	2331800 ± 77383	2324767 ± 42819	2318067 ± 70709	2367133 ± 46454	2364667 ± 63422	2357433 ± 44175	2379500 ± 49566	0.00946371	0.2099	0.2099	0.257899	0.2099	0.2099	0.2099	0.2099	0.2099
[4.00, 4.04]	ascorbic acid	4451083 ± 180042	4636090 ± 110329	4702023 ± 50585	4623030 ± 53360	4518417 ± 58230	4518263 ± 30291	4456623 ± 31305	4380863 ± 37219	4367730 ± 85087	0.124539	0.769424	0.769424	0.890811	0.890811	0.890811	0.976831	0.890811	0.890811
[4.06, 4.07]	myo-inositol	3680800 ± 127589	3748933 ± 127781	3817000 ± 108724	3843700 ± 78461	3787667 ± 87323	3863733 ± 89315	3837167 ± 95068	3841100 ± 71376	3874467 ± 66564	0.00178293	0.120855	0.120855	0.120855	0.120855	0.120855	0.120855	0.120855	0.120855
[4.10, 4.13]	lactate	4439333 ± 215373	4614433 ± 162774	4667733 ± 129994	4661133 ± 70424	4606400 ± 114051	4650867 ± 91543	4621733 ± 96946	4575900 ± 73479	4614000 ± 62346	0.18463	0.357481	0.357481	0.357481	0.357481	0.357481	0.357481	0.470604	0.425394
[4.37, 4.38]	AMP	922820 ± 21761	948470 ± 16485	953720 ± 16299	964747 ± 12595	943033 ± 10481	973327 ± 10844	959183 ± 5553	964103 ± 2329	965617 ± 2114	0.0333133	0.131152	0.131152	0.247275	0.253802	0.131152	0.247275	0.247275	0.247275
[4.38, 4.41]	NAA	3306067 ± 150376	3349833 ± 142902	3419933 ± 110056	3412700 ± 85108	3377467 ± 107660	3401600 ± 96965	3397833 ± 95043	3402800 ± 89668	3410767 ± 72287	0.174854	0.310771	0.310771	0.310771	0.310771	0.310771	0.310771	0.310771	0.313042
[4.51, 4.53]	ascorbate	2531333 ± 79655	2535600 ± 75084	2518133 ± 43414	2442467 ± 35632	2373133 ± 27388	2364267 ± 21113	2305533 ± 19656	2227333 ± 20126	2231200 ± 21366	2.30149e-06	0.885464	0.868749	0.422526	0.220216	0.263789	0.205272	0.205272	0.205272
[4.55, 4.58]	GSH	533663 ± 104149	562327 ± 79353	569487 ± 54122	566923 ± 24349	509463 ± 43015	510620 ± 25835	499587 ± 18556	472253 ± 7640	462517 ± 3986	0.312552	0.796305	0.796305	0.796305	0.796305	0.796305	0.796305	0.796305	0.796305
[6.14, 6.15]	unassigned	324520 ± 4551	331193 ± 4927	321517 ± 7746	323800 ± 3889	318563 ± 7547	326783 ± 4857	326533 ± 2820	325433 ± 1100	325437 ± 3450	0.873761	0.935034	0.935034	0.935034	0.935034	0.935034	0.935034	0.935034	0.935034
[6.15, 6.15]	unassigned	528043 ± 13652	522950 ± 11865	528173 ± 10569	539407 ± 14027	530660 ± 7712	534670 ± 18089	531997 ± 8438	525497 ± 15843	522253 ± 12007	0.303879	0.803072	0.973273	0.308964	0.803072	0.803072	0.803072	0.803072	0.32993
[6.15, 6.16]	ATP/ADP/AMP	242357 ± 21880	238660 ± 12048	233743 ± 12137	238547 ± 11910	240157 ± 14333	228253 ± 14236	232490 ± 13970	239550 ± 9327	238557 ± 13204	0.51982	0.868915	0.868915	0.868915	0.868915	0.868915	0.868915	0.868915	0.868915
[8.18, 8.18]	NAD	76180 ± 6303	69292 ± 4175	72614 ± 8965	70499 ± 5121	64270 ± 1513	74892 ± 1941	68418 ± 1862	70391 ± 6223	71427 ± 2504	0.483985	0.71479	0.785847	0.682379	0.60486	0.852986	0.60486	0.60486	0.71479
[8.21, 8.22]	unassigned	118313 ± 5414	125253 ± 4958	124810 ± 5733	125320 ± 5337	124830 ± 5786	131280 ± 2322	112963 ± 3712	116917 ± 9125	119597 ± 1927	0.47917	0.809499	0.809499	0.735966	0.809499	0.735966	0.809499	0.914254	0.857604
[8.24, 8.24]	adenosine	22424 ± 770	36125 ± 4754	32476 ± 2057	35533 ± 4368	31193 ± 8047	42128 ± 8759	31538 ± 9070	42865 ± 6340	39054 ± 14396	0.232105	0.1727	0.1727	0.1727	0.402914	0.211951	0.408277	0.1727	0.402914
[8.27, 8.28]	ATP/ADP/AMP	495133 ± 12528	485683 ± 15947	492730 ± 16371	484177 ± 21343	479097 ± 9880	490467 ± 14422	479950 ± 7829	474267 ± 11924	474570 ± 9839	0.0764397	0.248279	0.77892	0.472444	0.248279	0.543115	0.248279	0.0377128	0.248279
[8.43, 8.44]	NAD	155480 ± 4403	162317 ± 7020	161553 ± 13122	158997 ± 7812	161553 ± 9451	165300 ± 5731	150350 ± 10308	166210 ± 4985	163643 ± 8570	0.166338	0.571451	0.649426	0.649426	0.649426	0.149171	0.649426	0.0258431	0.591695
[8.54, 8.55]	ATP/ADP	293217 ± 18935	300943 ± 24285	304753 ± 22053	295297 ± 22958	302107 ± 16066	3e+05 ± 19122	302313 ± 14936	298047 ± 16236	308743 ± 15917	0.427311	0.382117	0.310116	0.709466	0.310116	0.310116	0.332024	0.434661	0.310116
[8.61, 8.62]	AMP	740467 ± 15127	727753 ± 6301	738883 ± 6093	736787 ± 4563	732560 ± 6303	748173 ± 10844	720923 ± 11700	731757 ± 15238	738493 ± 5455	0.133591	0.739451	0.924649	0.924649	0.744246	0.739451	0.235577	0.739451	0.924649
[9.14, 9.16]	NAD	175423 ± 14282	184230 ± 9259	188303 ± 13632	180583 ± 5523	181597 ± 7453	182307 ± 5408	180877 ± 17657	184940 ± 13715	171513 ± 5909	0.8128	0.728344	0.728344	0.728344	0.728344	0.728344	0.728344	0.372641	0.728344
[9.34, 9.35]	NAD	161027 ± 6271	160573 ± 3054	158380 ± 10148	163053 ± 2720	168463 ± 7819	157517 ± 7903	155663 ± 6639	147737 ± 3285	163257 ± 4686	0.0400967	0.909193	0.864876	0.864876	0.844059	0.864876	0.844059	0.844059	0.844059
